# Supplementary material for: Leaky ribosomal scanning enables tunable translation of bicistronic ORFs in green algae
Source: bioRxiv. 2024 Jul 25:2024.07.24.605010. Preprint. [Version 1] doi: 10.1101/2024.07.24.605010 (PMC11291117; doi:10.1101/2024.07.24.605010)
Supplement: Supplement 4 [file media-4.xlsx]

## Sheet: Legend
Supplementary dataset S03 Start Codon Counter
This excel file contains the template used to calculate the ATG bias frequency in the bicistronic and monocistronic transcripts in Chla. reinhardtii and A. protothecoides. The values for all components used in this study can be found in the following sheets.

## Sheet: Template
	no bias	C.reinhardtii	A.protothecoides
GC bias	0.5	0.641	0.638
A	0.25	0.1795	0.181
C	0.25	0.3205	0.319
G	0.25	0.3205	0.319
T	0.25	0.1795	0.181
target sequence:
ATG
target sequence length (k):		0.0103266
3
likelihood of ATG in 3 NTs	0.015625	0.0103266	0.0104508
sequence length (n):
100	1.53125	1.01201	1.02417
1000	15.5938	10.3059	10.4299
10000	156.219	103.245	104.487

## Sheet: Chla. rein- 5 UTR
C.reinhardtii		no bias	C.reinhardtii	Observed	Observed/Expected
	GC bias	0.5	0.641
	A	0.25	0.1795
	C	0.25	0.3205
	G	0.25	0.3205
	T	0.25	0.1795
	target sequence:
	ATG
	target sequence length (k):
	3
	likelihood of ATG in 3 NTs	0.015625	0.0103266
	sequence length (n):
	100	1.53125	1.01201
	1000	15.5938	10.3059
	10000	156.219	103.245
Cre01.g800042	118	1.8125	1.19788	0	0
Cre01.g013769	110	1.6875	1.11527	0	0	Mean	1.16985
Cre01.g016514	120	1.84375	1.21854	0	0	Median	0
Cre01.g037000	24	0.34375	0.227185	0	0	Average	0
Cre02.g089000	86	1.3125	0.867434	0	0
Cre02.g091845	80	1.21875	0.805474	0	0
Cre03.g152425	167	2.57812	1.70389	0	0
Cre03.g152505	95	1.45312	0.960373	0	0
Cre03.g155500	18	0.25	0.165225	1	6.05234
Cre03.g158595	49	0.734375	0.48535	0	0
Cre06.g278345	45	0.671875	0.444043	0	0
Cre06.g279976	37	0.546875	0.361431	7	19.3675
Cre07.g339550	36	0.53125	0.351104	1	2.84816
Cre08.g363695	72	1.09375	0.722861	0	0
Cre09.g396485	16	0.21875	0.144572	2	13.8339
Cre10.g451350	164	2.53125	1.67291	0	0
Cre10.g466000	109	1.67188	1.10495	1	0.905022
Cre11.g475432	39	0.578125	0.382084	1	2.61723
Cre12.g486851	54	0.8125	0.536983	2	3.72451
Cre12.g496645	74	1.125	0.743514	1	1.34496
Cre12.g513245	66	1	0.660902	0	0
Cre12.g518645	102	1.5625	1.03266	1	0.968374
Cre12.g547734	11	0.140625	0.0929393	0	0
Cre12.g546750	151	2.32812	1.53866	2	1.29983
Cre12.g541211	83	1.26562	0.836454	0	0
Cre13.g575333	83	1.26562	0.836454	1	1.19552
Cre13.g588405	246	3.8125	2.51969	2	0.793749
Cre13.g588495	209	3.23438	2.1376	2	0.935627
Cre17.g727335	101	1.54688	1.02233	0	0
Cre16.g683495	10	0.125	0.0826127	0	0
Cre02.g099495	146	2.25	1.48703	1	0.672482
Cre16.g801965	103	1.57812	1.04299	1	0.958786
Cre01.g800097	61	0.921875	0.609269	0	0
Cre01.g800066	215	3.32812	2.19956	1	0.454636
cdc26	91	1.39062	0.919067	1	1.08806

## Sheet: Chla. rein- Poly up
C.reinhardtii		no bias	C.reinhardtii	Observed	Observed/Expected
	GC bias	0.5	0.641
	A	0.25	0.1795
	C	0.25	0.3205
	G	0.25	0.3205
	T	0.25	0.1795
	target sequence:
	ATG
	target sequence length (k):
	3
	likelihood of ATG in 3 NTs	0.015625	0.0103266
	sequence length (n):
	100	1.53125	1.01201
	1000	15.5938	10.3059
	10000	156.219	103.245
Cre01.g800042	180	2.78125	1.83813	3	1.63209		Mean	0.649006
Cre01.g013769	477	7.42188	4.90513	0	0		Median	0.551466
Cre01.g016514	1758	27.4375	18.1335	10	0.551466
Cre01.g037000	847	13.2031	8.72597	5	0.573002
Cre02.g089000	1566	24.4375	16.1508	5	0.309582
Cre02.g091845	165	2.54688	1.68323	1	0.594094
Cre03.g152425	957	14.9219	9.86189	10	1.014
Cre03.g152505	357	5.54688	3.66594	2	0.545563
Cre03.g155500	186	2.875	1.90009	1	0.52629
Cre03.g158595	219	3.39062	2.24087	1	0.446255
Cre06.g278345	231	3.57812	2.36479	3	1.26861
Cre06.g279976	426	6.625	4.37847	5	1.14195
Cre07.g339550	351	5.45312	3.60398	0	0
Cre08.g363695	228	3.53125	2.33381	2	0.856968
Cre09.g396485	378	5.875	3.8828	1	0.257546
Cre10.g451350	327	5.07812	3.35614	1	0.297961
Cre10.g466000	315	4.89062	3.23222	0	0
Cre11.g475432	744	11.5938	7.66233	0	0
Cre12.g486851	1545	24.1094	15.9339	13	0.815869
Cre12.g496645	240	3.71875	2.45773	1	0.40688
Cre12.g513245	258	4	2.64361	2	0.756542
Cre12.g518645	312	4.84375	3.20124	0	0
Cre12.g547734	591	9.20312	6.08236	0	0
Cre12.g546750	1857	28.9844	19.1558	26	1.35729
Cre12.g541211	1812	28.2812	18.6911	2	0.107003
Cre13.g575333	612	9.53125	6.29922	1	0.15875
Cre13.g588405	1512	23.5938	15.5932	17	1.09022
Cre13.g588495	636	9.90625	6.54706	5	0.763702
Cre17.g727335	186	2.875	1.90009	3	1.57887
Cre16.g683495	237	3.67188	2.42675	2	0.824148
Cre02.g099495	198	1.84375	2.02401	5	2.47034
Cre16.g801965	120	6.01562	1.21854	1	0.820656
Cre01.g800097	387	6.90625	3.97574	1	0.251526
Cre01.g800066	444	1.51562	4.56435	0	0
cdc26	99	3.0625	1.00168	1	0.998324

## Sheet: Chla. rein- InterORF
C.reinhardtii		no bias	C.reinhardtii	Observed	Observed/Expected
	GC bias	0.5	0.641
	A	0.25	0.1795
	C	0.25	0.3205
	G	0.25	0.3205
	T	0.25	0.1795
	target sequence:
	ATG
	target sequence length (k):
	3
	likelihood of ATG in 3 NTs	0.015625	0.0103266
	sequence length (n):
	100	1.53125	1.01201
	1000	15.5938	10.3059
	10000	156.219	103.245
Cre01.g800042	296	4.59375	3.03602	0	0		Mean	0.377031
Cre01.g013769	182	2.8125	1.85879	1	0.537985		Median	0
Cre01.g016514	274	4.25	2.80883	4	1.42408
Cre01.g037000	58	0.875	0.578289	0	0
Cre02.g089000	148	2.28125	1.50768	0	0
Cre02.g091845	73	1.10938	0.733188	0	0
Cre03.g152425	215	3.32812	2.19956	5	2.27318
Cre03.g152505	69	1.04688	0.691882	0	0
Cre03.g155500	112	1.71875	1.13592	0	0
Cre03.g158595	80	1.21875	0.805474	0	0
Cre06.g278345	128	1.96875	1.30115	0	0
Cre06.g279976	216	3.34375	2.20989	1	0.452511
Cre07.g339550	114	1.75	1.15658	0	0
Cre08.g363695	110	1.6875	1.11527	0	0
Cre09.g396485	33	0.484375	0.320124	0	0
Cre10.g451350	310	4.8125	3.18059	0	0
Cre10.g466000	180	2.78125	1.83813	0	0
Cre11.g475432	25	0.359375	0.237512	0	0
Cre12.g486851	231	3.57812	2.36479	5	2.11435
Cre12.g496645	201	3.10938	2.05499	0	0
Cre12.g513245	81	1.23438	0.815801	0	0
Cre12.g518645	96	1.46875	0.970699	0	0
Cre12.g547734	182	2.8125	1.85879	1	0.537985
Cre12.g546750	265	4.10938	2.71589	2	0.736406
Cre12.g541211	41	0.609375	0.402737	0	0
Cre13.g575333	28	0.40625	0.268491	0	0
Cre13.g588405	202	3.125	2.06532	0	0
Cre13.g588495	67	1.01562	0.671228	2	2.97961
Cre17.g727335	829	12.9219	8.54009	4	0.468379
Cre16.g683495	50	0.75	0.495676	0	0
Cre02.g099495	211	3.26562	2.15826	1	0.463337
Cre16.g801965	45	0.671875	0.444043	0	0
Cre01.g800097	79	1.20312	0.795147	0	0
Cre01.g800066	701	10.9219	7.21829	6	0.831222
cdc26	66	1	0.660902	0	0

## Sheet: Chla. rein- Before Poly Down
C.reinhardtii		no bias	C.reinhardtii	Observed	Observed/Expected
	GC bias	0.5	0.641
	A	0.25	0.1795
	C	0.25	0.3205
	G	0.25	0.3205
	T	0.25	0.1795
	target sequence:
	ATG
	target sequence length (k):
	3
	likelihood of ATG in 3 NTs	0.015625	0.0103266
	sequence length (n):
	100	1.53125	1.01201
	1000	15.5938	10.3059				Mean	0.556602
	10000	156.219	103.245				Median	0.49073
Cre01.g800042	594	9.25	6.11334	3	0.49073
Cre01.g013769	769	11.9844	7.92049	1	0.126255
Cre01.g016514	2152	33.5938	22.2022	14	0.630569
Cre01.g037000	929	14.4844	9.57275	5	0.522316
Cre02.g089000	1800	28.0938	18.5672	5	0.269292
Cre02.g091845	318	4.9375	3.2632	1	0.306447
Cre03.g152425	1339	20.8906	13.8067	15	1.08643
Cre03.g152505	521	8.10938	5.3595	2	0.373169
Cre03.g155500	316	4.90625	3.24255	2	0.616799
Cre03.g158595	348	5.40625	3.573	1	0.279877
Cre06.g278345	404	6.28125	4.15129	3	0.722667
Cre06.g279976	679	10.5781	6.9911	13	1.85951
Cre07.g339550	501	7.79688	5.15297	1	0.194063
Cre08.g363695	410	6.375	4.21325	2	0.474693
Cre09.g396485	427	6.64062	4.3888	3	0.683558
Cre10.g451350	801	12.4844	8.25095	1	0.121198
Cre10.g466000	604	9.40625	6.21661	1	0.160859
Cre11.g475432	808	12.5938	8.32323	1	0.120146
Cre12.g486851	1830	28.5625	18.877	20	1.05949
Cre12.g496645	515	8.01562	5.29754	2	0.377534
Cre12.g513245	405	6.29688	4.16162	2	0.480583
Cre12.g518645	510	7.9375	5.24591	1	0.190625
Cre12.g547734	784	12.2188	8.07539	1	0.123833
Cre12.g546750	2273	35.4844	23.4517	30	1.27923
Cre12.g541211	1936	30.2188	19.9716	2	0.100142
Cre13.g575333	723	11.2656	7.44547	2	0.26862
Cre13.g588405	1960	30.5938	20.2195	19	0.939689
Cre13.g588495	912	14.2188	9.3972	9	0.957732
Cre17.g727335	1116	17.4062	11.5038	7	0.608493
Cre16.g683495	297	4.60938	3.04634	2	0.656525
Cre02.g099495	555	8.64062	5.7106	7	1.22579
Cre16.g801965	268	4.15625	2.74687	2	0.728101
Cre01.g800097	527	8.20312	5.42146	1	0.184452
Cre01.g800066	1360	21.2188	14.0235	7	0.499162
cdc26	256	3.96875	2.62295	2	0.762499

## Sheet: Chla. rein-Poly Down
C.reinhardtii		no bias	C.reinhardtii	Observed	Observed/Expected
	GC bias	0.5	0.641
	A	0.25	0.1795
	C	0.25	0.3205
	G	0.25	0.3205
	T	0.25	0.1795
	target sequence:
	ATG
	target sequence length (k):
	3
	likelihood of ATG in 3 NTs	0.015625	0.0103266
	sequence length (n):
	100	1.53125	1.01201
	1000	15.5938	10.3059
	10000	156.219	103.245
Cre01.g013200	303	4.70312	3.1083	1	0.321719		Mean	1.06799
Cre01.g013750	852	13.2812	8.7776	7	0.797484		Median	0.856326
Cre01.g016500	1410	22	14.5398	7	0.481436
Cre01.g037050	483	7.51562	4.96709	9	1.81193
Cre02.g088950	1023	15.9531	10.5434	9	0.853611
Cre02.g091850	1113	17.3594	11.4728	8	0.697299
Cre03.g152400	873	13.6094	8.99446	6	0.667077
Cre03.g152500	2169	33.8594	22.3777	16	0.714997
Cre03.g155501	1251	19.5156	12.8979	13	1.00792
Cre03.g158600	1116	17.4062	11.5038	8	0.695421
Cre06.g278242	390	6.0625	4.00672	5	1.2479
Cre06.g279950	3012	47.0312	31.083	43	1.38339
Cre07.g339554	2034	31.75	20.9836	25	1.1914
Cre08.g363600	1242	19.375	12.805	11	0.859041
Cre09.g396475	3828	59.7812	39.5095	33	0.835241
Cre10.g451300	2697	42.1094	27.8302	21	0.754577
Cre10.g465950	690	10.75	7.10469	10	1.40752
Cre11.g475400	879	13.7031	9.05642	6	0.662513
Cre12.g486850	1899	29.6406	19.5895	23	1.1741
Cre12.g496650	852	13.2812	8.7776	10	1.13926
Cre12.g513254	2391	37.3281	24.6702	21	0.851229
Cre12.g518650	1206	18.8125	12.4332	19	1.52816
Cre12.g547750	1788	27.9062	18.4433	19	1.03018
Cre12.g546770	1851	28.8906	19.0939	21	1.09983
Cre12.g541200	342	5.3125	3.51104	0	0
Cre13.g575366	1776	27.7188	18.3194	19	1.03715
Cre13.g588386	474	7.375	4.87415	0	0
Cre13.g588501	336	5.21875	3.44908	2	0.579865
Cre17.g727326	195	3.01562	1.99303	10	5.01748
Cre16.g683483	918	14.3125	9.45916	14	1.48005
Cre02.g099500	867	13.5156	8.9325	3	0.335852
Cre16.g686900	375	5.82812	3.85182	8	2.07694
Cre01.g039600	6402	100	66.0902	3	0.0453925
Cre01.g021000	1344	20.9688	13.8583	35	2.52557
Cre16.g662200_4532.1	1344	20.9688	13.8583	35	2.52557

## Sheet: Chla. rein Monocistronic Sum
Sequence ID		no bias	C.reinhardtii	Observed	Observed/Expected
	GC bias	0.5	0.641
	A	0.25	0.1795
	C	0.25	0.3205
	G	0.25	0.3205
	T	0.25	0.1795
	target sequence:
	ATG
	target sequence length (k):
	3
	likelihood of ATG in 3 NTs	0.015625	0.0103266
	sequence length (n):
	100	1.53125	1.01201
	1000	15.5938	10.3059
	10000	156.219	103.245
Cre01.g000150_4532.1	3395	53.0156	35.0381	48	1.36994	Mean	0.973156
Cre01.g000200_4532.1	2475	38.6406	25.5377	24	0.939789	Median	0.948147
Cre01.g000250_4532.1	1273	19.8594	13.1251	12	0.914279	std dev	0.342229
Cre01.g000300_4532.1	1985	30.9844	20.4776	10	0.488338
Cre01.g000400_4532.1	2591	40.4531	26.7355	24	0.897681
Cre01.g000450_4532.1	2065	32.2344	21.3038	26	1.22044
Cre01.g000500_4532.1	2473	38.6094	25.517	29	1.1365
Cre01.g000600_4532.1	1767	27.5781	18.2264	10	0.548654
Cre01.g000650_4532.1	2550	39.8125	26.3122	23	0.874121
Cre01.g000700_4532.1	3416	53.3438	35.255	26	0.737484
Cre01.g000750_4532.1	3520	54.9688	36.3289	29	0.798262
Cre01.g000800_4532.1	851	13.2656	8.76728	5	0.570303
Cre01.g000850_4532.1	704	10.9688	7.24927	11	1.51739
Cre01.g000900_4532.1	1871	29.2031	19.3004	17	0.880811
Cre01.g000950_4532.1	2255	35.2031	23.2658	14	0.601741
Cre01.g001000_4532.1	3613	56.4219	37.2893	24	0.643616
Cre01.g001100_4532.1	2129	33.2344	21.9647	13	0.59186
Cre01.g001250_4532.1	8840	138.094	91.2664	58	0.635502
Cre01.g001300_4532.1	16114	251.75	166.382	83	0.498852
Cre01.g001350_4532.1	3394	53	35.0278	26	0.742268
Cre01.g001400_4532.1	4182	65.3125	43.1651	42	0.973007
Cre01.g001450_4532.1	2379	37.1406	24.5463	20	0.814787
Cre01.g001550_4532.1	1594	24.875	16.4399	16	0.97324
Cre01.g001600_4532.1	2133	33.2969	22.006	12	0.545307
Cre01.g001650_4532.1	1990	31.0625	20.5293	14	0.681953
Cre01.g001657_4532.1	2536	39.5938	26.1676	19	0.726089
Cre01.g001678_4532.1	4197	65.5469	43.32	27	0.623268
Cre01.g001700_4532.1	5647	88.2031	58.2936	51	0.874882
Cre01.g001750_4532.1	2083	32.5156	21.4896	37	1.72176
Cre01.g001800_4532.1	3179	49.6406	32.8076	55	1.67644
Cre01.g001950_4532.1	1445	22.5469	14.9013	7	0.469759
Cre01.g001983_4532.1	1062	16.5625	10.9462	5	0.45678
Cre01.g002050_4532.1	2575	40.2031	26.5703	11	0.413996
Cre01.g002100_4532.1	3761	58.7344	38.8177	49	1.26231
Cre01.g002150_4532.1	1164	18.1562	11.9995	9	0.750031
Cre01.g002201_4532.1	3310	51.6875	34.1604	25	0.731842
Cre01.g002227_4532.1	1107	17.2656	11.4109	19	1.66508
Cre01.g002300_4532.1	602	9.375	6.19595	6	0.968374
Cre01.g002350_4532.1	1862	29.0625	19.2075	12	0.624757
Cre01.g002400_4532.1	2151	33.5781	22.1918	13	0.585801
Cre01.g002500_4532.1	793	12.3594	8.16833	1	0.122424
Cre01.g002550_4532.1	1614	25.1875	16.6465	11	0.660801
Cre01.g002700_4532.1	4215	65.8281	43.5059	22	0.505678
Cre01.g002787_4532.1	19959	311.828	206.088	202	0.980165
Cre01.g002950_4532.1	1755	27.3906	18.1025	14	0.773373
Cre01.g003000_4532.1	2901	45.2969	29.9368	18	0.601267
Cre01.g003100_4532.1	2595	40.5156	26.7768	16	0.597531
Cre01.g003150_4532.1	2744	42.8438	28.3155	28	0.988857
Cre01.g003200_4532.1	1592	24.8438	16.4193	11	0.669944
Cre01.g003300_4532.1	1292	20.1562	13.3213	17	1.27615
Cre01.g003376_4532.1	2595	40.5156	26.7768	15	0.560185
Cre01.g003463_4532.1	3225	50.3594	33.2826	20	0.600915
Cre01.g003475_4532.1	2030	31.6875	20.9423	9	0.429752
Cre01.g003487_4532.1	2005	31.2969	20.6842	20	0.966923
Cre01.g003500_4532.1	10353	161.734	106.891	68	0.636165
Cre01.g003516_4532.1	3599	56.2031	37.1447	31	0.834573
Cre01.g003524_4532.1	3020	47.1562	31.1656	23	0.737992
Cre01.g003550_4532.1	2976	46.4688	30.7113	9	0.293052
Cre01.g003650_4532.1	1816	28.3438	18.7324	30	1.6015
Cre01.g003700_4532.1	4999	78.0781	51.602	40	0.775164
Cre01.g003850_4532.1	2012	31.4062	20.7564	25	1.20445
Cre01.g003950_4532.1	8119	126.828	83.8209	117	1.39583
Cre01.g004124_4532.1	7889	123.234	81.4458	141	1.73121
Cre01.g004157_4532.1	8861	138.422	91.4833	135	1.47568
Cre01.g004200_4532.1	3904	60.9688	40.2944	51	1.26569
Cre01.g004300_4532.1	2052	32.0312	21.1695	24	1.13371
Cre01.g004350_4532.1	2750	42.9375	28.3775	21	0.740024
Cre01.g004450_4532.1	1002	15.625	10.3266	9	0.871536
Cre01.g004500_4532.1	1646	25.6875	16.9769	16	0.942456
Cre01.g004550_4532.1	4105	64.1094	42.37	29	0.684447
Cre01.g004700_4532.1	712	11.0938	7.33188	4	0.545563
Cre01.g004750_4532.1	1517	23.6719	15.6448	19	1.21446
Cre01.g004800_4532.1	1974	30.8125	20.364	15	0.736593
Cre01.g004900_4532.1	811	12.6406	8.35421	12	1.4364
Cre01.g004950_4532.1	805	12.5469	8.29225	8	0.964756
Cre01.g005001_4532.1	772	12.0312	7.95147	11	1.38339
Cre01.g005050_4532.1	2678	41.8125	27.634	38	1.37512
Cre01.g005100_4532.1	1046	16.3125	10.781	12	1.11307
Cre01.g005150_4532.1	1762	27.5	18.1748	25	1.37553
Cre01.g005200_4532.1	3943	61.5781	40.6971	31	0.761725
Cre01.g005400_4532.1	1018	15.875	10.4918	12	1.14375
Cre01.g005450_4532.1	782	12.1875	8.05474	12	1.48981
Cre01.g005500_4532.1	3443	53.7656	35.5338	40	1.12569
Cre01.g005651_4532.1	1802	28.125	18.5879	41	2.20574
Cre01.g005701_4532.1	1789	27.9219	18.4536	29	1.57151
Cre01.g005750_4532.1	1530	23.875	15.779	8	0.507002
Cre01.g005813_4532.1	2296	35.8438	23.6892	23	0.970907
Cre01.g005850_4532.1	1362	21.25	14.0442	19	1.35288
Cre01.g005900_4532.1	1546	24.125	15.9443	15	0.940778
Cre01.g006000_4532.1	2370	37	24.4534	21	0.858777
Cre01.g006050_4532.1	4153	64.8594	42.8657	34	0.793175
Cre01.g006100_4532.1	633	9.85938	6.51608	7	1.07427
Cre01.g006150_4532.1	2064	32.2188	21.2934	16	0.751406
Cre01.g006800_4532.1	1739	27.1406	17.9373	20	1.115
Cre01.g006900_4532.1	3448	53.8438	35.5854	40	1.12406
Cre01.g006950_4532.1	1225	19.1094	12.6294	9	0.712622
Cre01.g007000_4532.1	2516	39.2812	25.961	29	1.11706
Cre01.g007050_4532.1	743	11.5781	7.652	6	0.784108
Cre01.g007051_4532.1	486	7.5625	4.99807	2	0.400154
Cre01.g007150_4532.1	2192	34.2188	22.6152	16	0.707488
Cre01.g007200_4532.1	2222	34.6875	22.925	28	1.22137
Cre01.g007300_4532.1	1828	28.5312	18.8564	14	0.742455
Cre01.g007350_4532.1	1439	22.4531	14.8393	16	1.07822
Cre01.g007500_4532.1	4023	62.8281	41.5232	48	1.15598
Cre01.g007550_4532.1	2026	31.625	20.901	15	0.717668
Cre01.g007600_4532.1	992	15.4688	10.2233	6	0.586893
Cre01.g007651_4532.1	3541	55.2969	36.5458	28	0.766162
Cre01.g007700_4532.1	2001	31.2344	20.6429	15	0.726644
Cre01.g007737_4532.1	2192	34.2188	22.6152	16	0.707488
Cre01.g007811_4532.1	2619	40.8906	27.0247	24	0.888077
Cre01.g007850_4532.1	622	9.6875	6.40249	9	1.4057
Cre01.g007901_4532.1	2750	42.9375	28.3775	28	0.986698
Cre01.g007950_4532.1	1367	21.3281	14.0958	13	0.922261
Cre01.g008000_4532.1	1343	20.9531	13.848	14	1.01098
Cre01.g008051_4532.1	1854	28.9375	19.1248	23	1.20262
Cre01.g008100_4532.1	2007	31.3281	20.7048	32	1.54553
Cre01.g008300_4532.1	1366	21.3125	14.0855	9	0.638956
Cre01.g008350_4532.1	2130	33.25	21.975	24	1.09215
Cre01.g008450_4532.1	1963	30.6406	20.2504	18	0.888869
Cre01.g008500_4532.1	1715	26.7656	17.6894	18	1.01756
Cre01.g008550_4532.1	2158	33.6875	22.2641	27	1.21271
Cre01.g008600_4532.1	4959	77.4531	51.1889	59	1.15259
Cre01.g008700_4532.1	2184	34.0938	22.5326	27	1.19826
Cre01.g008800_4532.1	2861	44.6719	29.5237	45	1.5242
Cre01.g008850_4532.1	12344	192.844	127.451	77	0.604155
Cre01.g008891_4532.1	1906	29.75	19.6618	18	0.915479
Cre01.g009000_4532.1	1364	21.2812	14.0648	19	1.35089
Cre01.g009101_4532.1	1621	25.2969	16.7187	18	1.07664
Cre01.g009200_4532.1	1584	24.7188	16.3367	18	1.10182
Cre01.g009250_4532.1	5018	78.375	51.7982	38	0.733617
Cre01.g009300_4532.1	4364	68.1562	45.0446	40	0.888009
Cre01.g009350_4532.1	1432	22.3438	14.767	20	1.35437
Cre01.g009400_4532.1	2514	39.25	25.9404	21	0.809548
Cre01.g009450_4532.1	1151	17.9531	11.8653	4	0.337119
Cre01.g009500_4532.1	2702	42.1875	27.8818	23	0.824911
Cre01.g009550_4532.1	2566	40.0625	26.4774	26	0.98197
Cre01.g009575_4532.1	4500	70.2812	46.449	48	1.03339
Cre01.g009650_4532.1	2417	37.7344	24.9387	17	0.681671
Cre01.g009700_4532.1	6764	105.656	69.8284	45	0.644437
Cre01.g009731_4532.1	4662	72.8125	48.1219	30	0.623417
Cre01.g009800_4532.1	1611	25.1406	16.6155	15	0.902772
Cre01.g009850_4532.1	3922	61.25	40.4802	41	1.01284
Cre01.g009900_4532.1	1458	22.75	15.0355	22	1.4632
Cre01.g009950_4532.1	990	15.4375	10.2027	8	0.784108
Cre01.g010000_4532.1	1485	23.1719	15.3143	10	0.652983
Cre01.g010050_4532.1	7018	109.625	72.4514	102	1.40784
Cre01.g010150_4532.1	2257	35.2344	23.2865	17	0.730038
Cre01.g010201_4532.1	6350	99.1875	65.5532	47	0.716975
Cre01.g010250_4532.1	6411	100.141	66.1831	43	0.649713
Cre01.g010300_4532.1	717	11.1719	7.38351	3	0.406311
Cre01.g010350_4532.1	979	15.2656	10.0891	3	0.297351
Cre01.g010450_4532.1	673	10.4844	6.92914	6	0.865908
Cre01.g010550_4532.1	1652	25.7812	17.0389	11	0.645583
Cre01.g010650_4532.1	7570	118.25	78.1516	51	0.652578
Cre01.g010750_4532.1	4276	66.7812	44.1358	31	0.702377
Cre01.g010800_4532.1	2807	43.8281	28.9661	17	0.586893
Cre01.g010816_4532.1	1132	17.6562	11.669	7	0.599878
Cre01.g010832_4532.1	2067	32.2656	21.3244	14	0.656525
Cre01.g010848_4532.1	954	14.875	9.83091	12	1.22064
Cre01.g010864_4532.1	2133	33.2969	22.006	19	0.863402
Cre01.g010900_4532.1	1147	17.8906	11.8239	9	0.761167
Cre01.g010950_4532.1	4714	73.625	48.6589	28	0.575434
Cre01.g011000_4532.1	743	11.5781	7.652	3	0.392054
Cre01.g011100_4532.1	2563	40.0156	26.4464	24	0.907496
Cre01.g011200_4532.1	785	12.2344	8.08572	8	0.989399
Cre01.g011250_4532.1	2366	36.9375	24.4121	18	0.737341
Cre01.g011300_4532.1	1786	27.875	18.4226	22	1.19418
Cre01.g011400_4532.1	6919	108.078	71.429	45	0.629996
Cre01.g011450_4532.1	4230	66.0625	43.6608	38	0.870345
Cre01.g011600_4532.1	3204	50.0312	33.0657	32	0.967769
Cre01.g011630_4532.1	1240	19.3438	12.7843	18	1.40797
Cre01.g011660_4532.1	1245	19.4219	12.836	15	1.16859
Cre01.g011800_4532.1	4549	71.0469	46.955	58	1.23523
Cre01.g011850_4532.1	4371	68.2656	45.1169	62	1.37421
Cre01.g011901_4532.1	5392	84.2188	55.6603	60	1.07797
Cre01.g012000_4532.1	4761	74.3594	49.1442	36	0.732537
Cre01.g012050_4532.1	1414	22.0625	14.5811	22	1.5088
Cre01.g012100_4532.1	3827	59.7656	39.4992	56	1.41775
Cre01.g012126_4532.1	2207	34.4531	22.7701	26	1.14185
Cre01.g012200_4532.1	4410	68.875	45.5196	53	1.16433
Cre01.g012350_4532.1	4619	72.1406	47.6779	40	0.838964
Cre01.g012400_4532.1	1523	23.7656	15.7067	11	0.700336
Cre01.g012450_4532.1	16762	261.875	173.074	172	0.993797
Cre01.g012600_4532.1	2362	36.875	24.3708	24	0.984787
Cre01.g012650_4532.1	6797	106.172	70.1692	83	1.18286
Cre01.g012700_4532.1	5100	79.6562	52.645	58	1.10172
Cre01.g012750_4532.1	6143	95.9531	63.4156	87	1.3719
Cre01.g012800_4532.1	1686	26.3125	17.39	17	0.977575
Cre01.g012850_4532.1	5629	87.9219	58.1077	82	1.41117
Cre01.g012900_4532.1	3218	50.25	33.2103	18	0.542
Cre01.g013000_4532.1	4986	77.875	51.4677	54	1.0492
Cre01.g013050_4532.1	3069	47.9219	31.6717	43	1.35768
Cre01.g013250_4532.1	1489	23.2344	15.3556	15	0.97684
Cre01.g013300_4532.1	2546	39.75	26.2708	25	0.951625
Cre01.g013400_4532.1	2538	39.625	26.1882	16	0.610961
Cre01.g013450_4532.1	1188	18.5312	12.2473	19	1.55136
Cre01.g013500_4532.1	1304	20.3438	13.4452	20	1.48752
Cre01.g013550_4532.1	2512	39.2188	25.9197	19	0.733032
Cre01.g013600_4532.1	4886	76.3125	50.4351	63	1.24913
Cre01.g013650_4532.1	4853	75.7969	50.0943	66	1.31752
Cre01.g013700_4532.1	1063	16.5781	10.9565	7	0.638889
Cre01.g013800_4532.1	2517	39.2969	25.9714	30	1.15512
Cre01.g013801_4532.1	1595	24.8906	16.4503	11	0.668683
Cre01.g013850_4532.1	1414	22.0625	14.5811	19	1.30305
Cre01.g013900_4532.1	2580	40.2812	26.6219	28	1.05176
Cre01.g014000_4532.1	734	11.4375	7.55906	7	0.926041
Cre01.g014050_4532.1	1394	21.75	14.3746	15	1.04351
Cre01.g014100_4532.1	1676	26.1562	17.2867	23	1.3305
Cre01.g014150_4532.1	1867	29.1406	19.2591	23	1.19424
Cre01.g014250_4532.1	4414	68.9375	45.5609	39	0.855997
Cre01.g014300_4532.1	3936	61.4688	40.6248	36	0.886158
Cre01.g014400_4532.1	1285	20.0469	13.249	18	1.35859
Cre01.g014500_4532.1	3494	54.5625	36.0605	51	1.41429
Cre01.g014650_4532.1	1243	19.3906	12.8153	23	1.79473
Cre01.g014700_4532.1	1886	29.4375	19.4553	20	1.028
Cre01.g014800_4532.1	3214	50.1875	33.169	32	0.964756
Cre01.g014850_4532.1	1361	21.2344	14.0338	11	0.78382
Cre01.g014900_4532.1	2145	33.4844	22.1299	21	0.948943
Cre01.g014950_4532.1	1832	28.5938	18.8977	24	1.27
Cre01.g015000_4532.1	1225	19.1094	12.6294	15	1.1877
Cre01.g015050_4532.1	7098	110.875	73.2775	65	0.887039
Cre01.g015103_4532.1	13544	211.594	139.843	163	1.1656
Cre01.g015150_4532.1	1987	31.0156	20.4983	25	1.21961
Cre01.g015200_4532.1	4463	69.7031	46.0669	54	1.17221
Cre01.g015250_4532.1	3612	56.4062	37.279	33	0.885217
Cre01.g015300_4532.1	2948	46.0312	30.4221	43	1.41344
Cre01.g015350_4532.1	1276	19.9062	13.1561	13	0.988137
Cre01.g015451_4532.1	3653	57.0469	37.7024	36	0.954847
Cre01.g015500_4532.1	1182	18.4375	12.1854	5	0.410328
Cre01.g015550_4532.1	1325	20.6719	13.6621	10	0.731953
Cre01.g015600_4532.1	8385	130.984	86.5678	49	0.56603
Cre01.g015650_4532.1	703	10.9531	7.23894	5	0.690709
Cre01.g015700_4532.1	1040	16.2188	10.719	8	0.746338
Cre01.g015750_4532.1	991	15.4531	10.213	5	0.489572
Cre01.g015850_4532.1	1192	18.5938	12.2886	9	0.732384
Cre01.g016050_4532.1	7366	115.062	76.045	77	1.01256
Cre01.g016150_4532.1	1375	21.4531	14.1784	16	1.12848
Cre01.g016200_4532.1	3282	51.25	33.8712	28	0.826661
Cre01.g016300_4532.1	1210	18.875	12.4745	3	0.24049
Cre01.g016528_4532.1	1687	26.3281	17.4003	14	0.804584
Cre01.g016556_4532.1	1191	18.5781	12.2783	12	0.977333
Cre01.g016570_4532.1	4821	75.2969	49.7638	41	0.823891
Cre01.g016600_4532.1	857	13.3594	8.82923	2	0.22652
Cre01.g016700_4532.1	1562	24.375	16.1095	41	2.54509
Cre01.g016750_4532.1	848	13.2188	8.7363	2	0.22893
Cre01.g016800_4532.1	2789	43.5469	28.7802	20	0.694922
Cre01.g016950_4532.1	1194	18.625	12.3093	11	0.893634
Cre01.g017050_4532.1	1194	18.625	12.3093	11	0.893634
Cre01.g017100_4532.1	2927	45.7031	30.2053	24	0.794563
Cre01.g017200_4532.1	2142	33.4375	22.0989	17	0.769269
Cre01.g017250_4532.1	1216	18.9688	12.5365	23	1.83465
Cre01.g017300_4532.1	679	10.5781	6.9911	13	1.85951
Cre01.g017350_4532.1	1879	29.3281	19.383	12	0.619099
Cre01.g017400_4532.1	2692	42.0312	27.7785	27	0.971974
Cre01.g017450_4532.1	2562	40	26.4361	23	0.870023
Cre01.g017500_4532.1	1301	20.2969	13.4142	14	1.04367
Cre01.g017550_4532.1	2632	41.0938	27.1589	19	0.699586
Cre01.g017600_4532.1	3479	54.3281	35.9056	39	1.08618
Cre01.g017650_4532.1	1574	24.5625	16.2334	20	1.23203
Cre01.g017900_4532.1	4006	62.5625	41.3477	42	1.01578
Cre01.g017951_4532.1	2631	41.0781	27.1486	16	0.589349
Cre01.g018050_4532.1	4131	64.5156	42.6385	43	1.00848
Cre01.g018075_4532.1	1472	22.9688	15.1801	18	1.18576
Cre01.g018100_4532.1	1430	22.3125	14.7464	9	0.61032
Cre01.g018150_4532.1	1475	23.0156	15.2111	19	1.24909
Cre01.g018200_4532.1	8723	136.266	90.0582	104	1.15481
Cre01.g018350_4532.1	2309	36.0469	23.8234	32	1.34321
Cre01.g018400_4532.1	2123	33.1406	21.9027	18	0.821817
Cre01.g018450_4532.1	1493	23.2969	15.3969	12	0.779375
Cre01.g018500_4532.1	2609	40.7344	26.9214	26	0.965774
Cre01.g018550_4532.1	6685	104.422	69.0126	58	0.840426
Cre01.g018600_4532.1	638	9.9375	6.56771	5	0.7613
Cre01.g018650_4532.1	5662	88.4375	58.4485	69	1.18053
Cre01.g018750_4532.1	5808	90.7188	59.9562	64	1.06745
Cre01.g018800_4532.1	1055	16.4531	10.8739	17	1.56338
Cre01.g018850_4532.1	1381	21.5469	14.2404	8	0.561783
Cre01.g018900_4532.1	3270	51.0625	33.7473	28	0.829696
Cre01.g018950_4532.1	1360	21.2188	14.0235	16	1.14094
Cre01.g019000_4532.1	615	9.57812	6.3302	7	1.10581
Cre01.g019051_4532.1	3007	46.9531	31.0314	29	0.934537
Cre01.g019100_4532.1	1440	22.4688	14.8496	16	1.07747
Cre01.g019150_4532.1	2373	37.0469	24.4843	24	0.980218
Cre01.g019200_4532.1	2253	35.1719	23.2452	20	0.860394
Cre01.g019250_4532.1	1228	19.1562	12.6604	18	1.42176
Cre01.g019450_4532.1	838	13.0625	8.63303	7	0.810839
Cre01.g019500_4532.1	2931	45.7656	30.2466	31	1.02491
Cre01.g019550_4532.1	3756	58.6562	38.766	26	0.67069
Cre01.g019650_4532.1	2893	45.1719	29.8542	30	1.00488
Cre01.g019700_4532.1	6375	99.5781	65.8114	57	0.866112
Cre01.g019750_4532.1	2305	35.9844	23.7821	24	1.00916
Cre01.g019850_4532.1	2889	45.1094	29.8129	31	1.03982
Cre01.g019900_4532.1	2552	39.8438	26.3328	20	0.759509
Cre01.g019950_4532.1	1535	23.9531	15.8307	35	2.2109
Cre01.g020050_4532.1	3206	50.0625	33.0864	37	1.11828
Cre01.g020182_4532.1	2601	40.6094	26.8388	31	1.15504
Cre01.g020223_4532.1	2993	46.7344	30.8868	40	1.29505
Cre01.g020264_4532.1	2260	35.2812	23.3174	16	0.686182
Cre01.g020305_4532.1	618	9.625	6.36118	7	1.10042
Cre01.g020350_4532.1	738	11.5	7.60037	5	0.657863
Cre01.g020400_4532.1	2055	32.0781	21.2005	22	1.03771
Cre01.g020575_4532.1	1208	18.8438	12.4539	14	1.12415
Cre01.g020650_4532.1	4045	63.1719	41.7504	44	1.05388
Cre01.g020701_4532.1	640	9.96875	6.58836	3	0.455348
Cre01.g020800_4532.1	1381	21.5469	14.2404	13	0.912898
Cre01.g020887_4532.1	2198	34.3125	22.6772	18	0.793749
Cre01.g020918_4532.1	3381	52.7969	34.8935	27	0.773782
Cre01.g020950_4532.1	1453	22.6719	14.9839	10	0.667384
Cre01.g021000_4532.1	1677	26.1719	17.297	8	0.462507
Cre01.g021050_4532.1	870	13.5625	8.96348	17	1.89658
Cre01.g021100_4532.1	5789	90.4219	59.76	34	0.568943
Cre01.g021150_4532.1	1765	27.5469	18.2058	16	0.878842
Cre01.g021251_4532.1	1669	26.0469	17.2144	19	1.10373
Cre01.g021400_4532.1	1806	28.1875	18.6292	24	1.2883
Cre01.g021450_4532.1	3600	56.2188	37.1551	29	0.780513
Cre01.g021500_4532.1	2601	40.6094	26.8388	25	0.931487
Cre01.g021550_4532.1	3622	56.5625	37.3823	49	1.31078
Cre01.g021600_4532.1	1997	31.1719	20.6015	19	0.922261
Cre01.g021650_4532.1	1432	22.3438	14.767	7	0.474029
Cre01.g021700_4532.1	6208	96.9688	64.0868	89	1.38874
Cre01.g021750_4532.1	933	14.5469	9.61406	6	0.624086
Cre01.g021800_4532.1	1270	19.8125	13.0941	6	0.458221
Cre01.g021850_4532.1	7547	117.891	77.9141	56	0.71874
Cre01.g021950_4532.1	22395	349.891	231.243	187	0.808672
Cre01.g022000_4532.1	2416	37.7188	24.9284	28	1.12322
Cre01.g022100_4532.1	5391	84.2031	55.65	39	0.700809
Cre01.g022150_4532.1	3056	47.7188	31.5374	34	1.07808
Cre01.g022250_4532.1	1486	23.1875	15.3247	13	0.848306
Cre01.g022350_4532.1	4570	71.375	47.1719	38	0.805565
Cre01.g022400_4532.1	2121	33.1094	21.882	14	0.639794
Cre01.g022500_4532.1	2651	41.3906	27.3551	10	0.365562
Cre01.g022550_4532.1	1922	30	19.8271	16	0.806978
Cre01.g022600_4532.1	2162	33.75	22.3054	24	1.07597
Cre01.g022650_4532.1	1198	18.6875	12.3506	14	1.13355
Cre01.g022700_4532.1	2862	44.6875	29.534	22	0.744903
Cre01.g022800_4532.1	2335	36.4531	24.0919	31	1.28674
Cre01.g023000_4532.1	2078	32.4375	21.438	19	0.886277
Cre01.g023050_4532.1	1025	15.9844	10.5641	5	0.473301
Cre01.g023100_4532.1	1395	21.7656	14.3849	19	1.32083
Cre01.g023150_4532.1	2482	38.75	25.6099	29	1.13237
Cre01.g023200_4532.1	2323	36.2656	23.968	38	1.58545
Cre01.g023250_4532.1	1746	27.25	18.0096	22	1.22157
Cre01.g023300_4532.1	1841	28.7344	18.9906	11	0.579234
Cre01.g023350_4532.1	2297	35.8594	23.6995	18	0.759509
Cre01.g023400_4532.1	2003	31.2656	20.6635	30	1.45183
Cre01.g023450_4532.1	3321	51.8594	34.274	31	0.904477
Cre01.g023550_4532.1	5389	84.1719	55.6293	58	1.04262
Cre01.g023650_4532.1	6790	106.062	70.0969	69	0.984352
Cre01.g023750_4532.1	5746	89.75	59.3159	40	0.674355
Cre01.g023773_4532.1	1259	19.6406	12.9805	29	2.23412
Cre01.g023787_4532.1	2189	34.1719	22.5843	23	1.01841
Cre01.g023800_4532.1	7031	109.828	72.5856	41	0.56485
Cre01.g023850_4532.1	1447	22.5781	14.9219	14	0.938217
Cre01.g023913_4532.1	444	6.90625	4.56435	7	1.53362
Cre01.g023950_4532.1	3872	60.4688	39.9639	42	1.05095
Cre01.g024050_4532.1	1403	21.8906	14.4676	14	0.967683
Cre01.g024100_4532.1	1348	21.0312	13.8996	12	0.863335
Cre01.g024150_4532.1	1202	18.75	12.3919	16	1.29117
Cre01.g024200_4532.1	1323	20.6406	13.6414	22	1.61273
Cre01.g024250_4532.1	5831	91.0781	60.1937	68	1.12969
Cre01.g024251_4532.1	2844	44.4062	29.3482	30	1.02221
Cre01.g024300_4532.1	2267	35.3906	23.3897	19	0.812322
Cre01.g024350_4532.1	2102	32.8125	21.6858	26	1.19894
Cre01.g024400_4532.1	5195	81.1406	53.626	53	0.988327
Cre01.g024500_4532.1	8498	132.75	87.7347	86	0.980228
Cre01.g024550_4532.1	2305	35.9844	23.7821	29	1.2194
Cre01.g024650_4532.1	8382	130.938	86.5368	107	1.23647
Cre01.g024750_4532.1	8283	129.391	85.5145	92	1.07584
Cre01.g024800_4532.1	8281	129.359	85.4938	97	1.13458
Cre01.g024900_4532.1	2966	46.3125	30.608	82	2.67904
Cre01.g024950_4532.1	2586	40.375	26.6839	27	1.01185
Cre01.g025000_4532.1	1273	19.8594	13.1251	19	1.44761
Cre01.g025050_4532.1	3084	48.1562	31.8266	39	1.22539
Cre01.g025100_4532.1	1350	21.0625	13.9202	12	0.862054
Cre01.g025150_4532.1	2247	35.0781	23.1832	28	1.20777
Cre01.g025200_4532.1	2201	34.3594	22.7082	18	0.792666
Cre01.g025250_4532.1	1427	22.2656	14.7154	10	0.679561
Cre01.g025300_4532.1	1469	22.9219	15.1491	12	0.792126
Cre01.g025350_4532.1	1044	16.2812	10.7603	13	1.20814
Cre01.g025400_4532.1	15000	234.344	154.878	103	0.665039
Cre01.g025450_4532.1	1489	23.2344	15.3556	16	1.04196
Cre01.g025500_4532.1	2224	34.7188	22.9457	18	0.784461
Cre01.g025551_4532.1	6818	106.5	70.386	55	0.781405
Cre01.g025600_4532.1	1981	30.9219	20.4363	11	0.538257
Cre01.g025700_4532.1	7524	117.531	77.6766	81	1.04278
Cre01.g025767_4532.1	9109	142.297	94.0443	86	0.914463
Cre01.g025808_4532.1	4195	65.5156	43.2994	37	0.854515
Cre01.g025850_4532.1	3194	49.875	32.9625	18	0.546075
Cre01.g025900_4532.1	1521	23.7344	15.6861	12	0.765009
Cre01.g025983_4532.1	4464	69.7188	46.0772	32	0.694486
Cre01.g026050_4532.1	3693	57.6719	38.1154	59	1.54793
Cre01.g026100_4532.1	618	9.625	6.36118	9	1.41483
Cre01.g026150_4532.1	3971	62.0156	40.9862	18	0.439172
Cre01.g026200_4532.1	803	12.5156	8.2716	11	1.32985
Cre01.g026250_4532.1	2253	35.1719	23.2452	25	1.07549
Cre01.g026300_4532.1	5467	85.3906	56.4348	69	1.22265
Cre01.g026350_4532.1	4717	73.6719	48.6899	48	0.985831
Cre01.g026400_4532.1	1526	23.8125	15.7377	21	1.33437
Cre01.g026450_4532.1	1176	18.3438	12.1234	7	0.577395
Cre01.g026500_4532.1	1796	28.0312	18.5259	21	1.13355
Cre01.g026550_4532.1	1837	28.6719	18.9493	23	1.21377
Cre01.g026600_4532.1	616	9.59375	6.34053	5	0.788578
Cre01.g026650_4532.1	1511	23.5781	15.5828	16	1.02677
Cre01.g026700_4532.1	4885	76.2969	50.4247	50	0.991577
Cre01.g026750_4532.1	5603	87.5156	57.8392	58	1.00278
Cre01.g027000_4532.1	589	9.17188	6.06171	3	0.49491
Cre01.g027050_4532.1	622	9.6875	6.40249	10	1.56189
Cre01.g027100_4532.1	763	11.8906	7.85854	8	1.018
Cre01.g027150_4532.1	3834	59.875	39.5715	41	1.0361
Cre01.g027250_4532.1	2581	40.2969	26.6323	26	0.976259
Cre01.g027350_4532.1	6779	105.891	69.9833	37	0.528698
Cre01.g027400_4532.1	3725	58.1719	38.4459	38	0.988402
Cre01.g027500_4532.1	554	8.625	5.70028	6	1.05258
Cre01.g027550_4532.1	2367	36.9531	24.4224	24	0.982705
Cre01.g027700_4532.1	1580	24.6562	16.2954	6	0.368203
Cre01.g027764_4532.1	2193	34.2344	22.6256	31	1.37013
Cre01.g027800_4532.1	1603	25.0156	16.5329	19	1.14923
Cre01.g027850_4532.1	1095	17.0781	11.287	12	1.06317
Cre01.g027900_4532.1	664	10.3438	6.8362	7	1.02396
Cre01.g027950_4532.1	2091	32.6406	21.5722	29	1.34432
Cre01.g028000_4532.1	2050	32	21.1489	15	0.709258
Cre01.g028101_4532.1	1102	17.1875	11.3592	11	0.968374
Cre01.g028200_4532.1	2023	31.5781	20.87	27	1.29372
Cre01.g028250_4532.1	1167	18.2031	12.0305	9	0.7481
Cre01.g028350_4532.1	1415	22.0781	14.5915	5	0.342666
Cre01.g028400_4532.1	4408	68.8438	45.499	39	0.857163
Cre01.g028423_4532.1	1782	27.8125	18.3813	21	1.14246
Cre01.g028450_4532.1	1558	24.3125	16.0682	18	1.12023
Cre01.g028500_4532.1	2035	31.7656	20.994	15	0.714491
Cre01.g028550_4532.1	1819	28.3906	18.7634	16	0.852723
Cre01.g028600_4532.1	1069	16.6719	11.0185	9	0.81681
Cre01.g028650_4532.1	2040	31.8438	21.0456	21	0.997834
Cre01.g028850_4532.1	635	9.89062	6.53673	1	0.152982
Cre01.g028900_4532.1	1183	18.4531	12.1957	20	1.63992
Cre01.g029000_4532.1	1076	16.7812	11.0908	13	1.17215
Cre01.g029050_4532.1	898	14	9.25262	6	0.648465
Cre01.g029100_4532.1	936	14.5938	9.64504	12	1.24416
Cre01.g029150_4532.1	1469	22.9219	15.1491	12	0.792126
Cre01.g029200_4532.1	7238	113.062	74.7232	80	1.07062
Cre01.g029250_4532.1	1384	21.5938	14.2713	10	0.700705
Cre01.g029300_4532.1	965	15.0469	9.94451	7	0.703906
Cre01.g029350_4532.1	3358	52.4375	34.656	31	0.894505
Cre01.g029400_4532.1	8697	135.859	89.7897	88	0.980068
Cre01.g029450_4532.1	2242	35	23.1316	18	0.778158
Cre01.g029500_4532.1	4757	74.2969	49.1029	57	1.16083
Cre01.g029550_4532.1	4271	66.7031	44.0842	54	1.22493
Cre01.g029600_4532.1	1995	31.1406	20.5809	14	0.680243
Cre01.g029650_4532.1	3026	47.25	31.2276	22	0.704505
Cre01.g029700_4532.1	445	6.92188	4.57468	5	1.09297
Cre01.g029750_4532.1	4192	65.4688	43.2684	46	1.06313
Cre01.g029800_4532.1	3041	47.4844	31.3825	33	1.05154
Cre01.g029850_4532.1	1981	30.9219	20.4363	25	1.22331
Cre01.g029900_4532.1	4822	75.3125	49.7742	42	0.843811
Cre01.g029950_4532.1	2468	38.5312	25.4654	17	0.667573
Cre01.g030050_4532.1	573	8.92188	5.89648	8	1.35674
Cre01.g030100_4532.1	3116	48.6562	32.157	34	1.05731
Cre01.g030150_4532.1	2708	42.2812	27.9438	24	0.858868
Cre01.g030200_4532.1	1440	22.4688	14.8496	17	1.14481
Cre01.g030250_4532.1	1735	27.0781	17.896	15	0.838177
Cre01.g030300_4532.1	1621	25.2969	16.7187	22	1.31589
Cre01.g030400_4532.1	2755	43.0156	28.4291	27	0.949731
Cre01.g030450_4532.1	5871	91.7031	60.6068	56	0.923989
Cre01.g030500_4532.1	4292	67.0312	44.3011	51	1.15121
Cre01.g030550_4532.1	1555	24.2656	16.0372	22	1.37181
Cre01.g030600_4532.1	5074	79.25	52.3765	46	0.878257
Cre01.g030650_4532.1	1985	30.9844	20.4776	13	0.634839
Cre01.g030700_4532.1	5042	78.75	52.046	54	1.03754
Cre01.g030750_4532.1	5620	87.7812	58.0148	68	1.17212
Cre01.g030800_4532.1	1463	22.8281	15.0871	23	1.52448
Cre01.g030850_4532.1	925	14.4219	9.53144	7	0.734411
Cre01.g030900_4532.1	2529	39.4844	26.0953	27	1.03467
Cre01.g030950_4532.1	599	9.32812	6.16497	4	0.648827
Cre01.g031004_4532.1	2599	40.5781	26.8182	48	1.78983
Cre01.g031050_4532.1	3704	57.8438	38.229	50	1.30791
Cre01.g031100_4532.1	990	15.4375	10.2027	10	0.980135
Cre01.g031300_4532.1	5279	82.4531	54.4934	49	0.899191
Cre01.g031450_4532.1	2144	33.4688	22.1196	20	0.904177
Cre01.g031500_4532.1	2333	36.4219	24.0713	14	0.581606
Cre01.g031550_4532.1	1325	20.6719	13.6621	8	0.585562
Cre01.g031650_4532.1	1656	25.8438	17.0802	15	0.878211
Cre01.g031700_4532.1	962	15	9.91353	9	0.907851
Cre01.g031800_4532.1	3717	58.0469	38.3633	33	0.860198
Cre01.g031850_4532.1	1667	26.0156	17.1938	13	0.756088
Cre01.g031900_4532.1	2976	46.4688	30.7113	22	0.716349
Cre01.g031951_4532.1	8662	135.312	89.4283	106	1.18531
Cre01.g032050_4532.1	1330	20.75	13.7137	19	1.38547
Cre01.g032100_4532.1	1527	23.8281	15.748	20	1.27
Cre01.g032150_4532.1	2926	45.6875	30.1949	39	1.29161
Cre01.g032200_4532.1	6802	106.25	70.2208	71	1.0111
Cre01.g032250_4532.1	1778	27.75	18.34	17	0.926934
Cre01.g032300_4532.1	859	13.3906	8.84989	5	0.564979
Cre01.g032350_4532.1	1267	19.7656	13.0631	12	0.918616
Cre01.g032400_4532.1	2608	40.7188	26.9111	27	1.0033
Cre01.g032450_4532.1	4109	64.1719	42.4113	40	0.943145
Cre01.g032500_4532.1	1686	26.3125	17.39	20	1.15009
Cre01.g032550_4532.1	6682	104.375	68.9816	75	1.08725
Cre01.g032600_4532.1	1984	30.9688	20.4673	29	1.41689
Cre01.g032650_4532.1	1548	24.1562	15.9649	15	0.939561
Cre01.g032700_4532.1	1192	18.5938	12.2886	17	1.38339
Cre01.g032800_4532.1	2609	40.7344	26.9214	43	1.59724
Cre01.g032900_4532.1	1227	19.1406	12.6501	15	1.18576
Cre01.g033000_4532.1	5003	78.1406	51.6433	49	0.948817
Cre01.g033091_4532.1	6488	101.344	66.9783	56	0.836092
Cre01.g033250_4532.1	3048	47.5938	31.4548	20	0.635833
Cre01.g033300_4532.1	1071	16.7031	11.0391	6	0.543521
Cre01.g033350_4532.1	1969	30.7344	20.3124	20	0.98462
Cre01.g033450_4532.1	1851	28.8906	19.0939	15	0.785593
Cre01.g033500_4532.1	2630	41.0625	27.1383	29	1.0686
Cre01.g033516_4532.1	1446	22.5625	14.9116	12	0.804743
Cre01.g033550_4532.1	869	13.5469	8.95315	7	0.781847
Cre01.g033700_4532.1	2526	39.4375	26.0643	16	0.613866
Cre01.g033950_4532.1	2420	37.7812	24.9697	17	0.680825
Cre01.g034000_4532.1	3118	48.6875	32.1777	37	1.14987
Cre01.g034050_4532.1	1485	23.1719	15.3143	11	0.718281
Cre01.g034100_4532.1	4173	65.1719	43.0722	27	0.626854
Cre01.g034150_4532.1	7029	109.797	72.5649	71	0.978434
Cre01.g034200_4532.1	5602	87.5	57.8289	59	1.02025
Cre01.g034300_4532.1	3113	48.6094	32.126	34	1.05833
Cre01.g034350_4532.1	4437	69.2969	45.7984	36	0.786053
Cre01.g034380_4532.1	2309	36.0469	23.8234	22	0.92346
Cre01.g034400_4532.1	1176	18.3438	12.1234	4	0.32994
Cre01.g034451_4532.1	999	15.5781	10.2956	8	0.77703
Cre01.g034500_4532.1	14062	219.688	145.192	130	0.895367
Cre01.g034550_4532.1	761	11.8594	7.83788	8	1.02068
Cre01.g034650_4532.1	3361	52.4844	34.687	29	0.836048
Cre01.g034700_4532.1	2065	32.2344	21.3038	31	1.45514
Cre01.g034800_4532.1	1810	28.25	18.6705	20	1.07121
Cre01.g034850_4532.1	2863	44.7031	29.5444	32	1.08312
Cre01.g034900_4532.1	2600	40.5938	26.8285	43	1.60277
Cre01.g034950_4532.1	2497	38.9844	25.7648	24	0.931502
Cre01.g035000_4532.1	1698	26.5	17.5139	15	0.856463
Cre01.g035050_4532.1	1276	19.9062	13.1561	17	1.29218
Cre01.g035100_4532.1	1042	16.25	10.7397	15	1.39669
Cre01.g035150_4532.1	1391	21.7031	14.3436	24	1.67322
Cre01.g035200_4532.1	1628	25.4062	16.791	9	0.536
Cre01.g035250_4532.1	2147	33.5156	22.1505	25	1.12864
Cre01.g035350_4532.1	1519	23.7031	15.6654	11	0.702183
Cre01.g035400_4532.1	2253	35.1719	23.2452	17	0.731335
Cre01.g035500_4532.1	3900	60.9062	40.253	29	0.720442
Cre01.g035550_4532.1	2047	31.9531	21.1179	31	1.46795
Cre01.g035650_4532.1	2330	36.375	24.0403	30	1.2479
Cre01.g035700_4532.1	2695	42.0781	27.8095	28	1.00685
Cre01.g035750_4532.1	2726	42.5625	28.1296	33	1.17314
Cre01.g035800_4532.1	2009	31.3594	20.7255	24	1.158
Cre01.g035850_4532.1	3560	55.5938	36.742	50	1.36084
Cre01.g035950_4532.1	4400	68.7188	45.4163	40	0.88074
Cre01.g036000_4532.1	2787	43.5156	28.7596	25	0.869276
Cre01.g036050_4532.1	3385	52.8594	34.9349	24	0.686993
Cre01.g036100_4532.1	6562	102.5	67.7424	57	0.841422
Cre01.g036150_4532.1	2980	46.5312	30.7526	17	0.552799
Cre01.g036200_4532.1	1840	28.7188	18.9803	14	0.737608
Cre01.g036250_4532.1	7245	113.172	74.7955	89	1.18991
Cre01.g036350_4532.1	4717	73.6719	48.6899	48	0.985831
Cre01.g036400_4532.1	1028	16.0312	10.5951	11	1.03822
Cre01.g036451_4532.1	1072	16.7188	11.0495	8	0.724018
Cre01.g036500_4532.1	1632	25.4688	16.8323	13	0.772323
Cre01.g036600_4532.1	2208	34.4688	22.7805	15	0.658459
Cre01.g036650_4532.1	3090	48.25	31.8885	54	1.6934
Cre01.g036700_4532.1	3073	47.9844	31.713	57	1.79737
Cre01.g036800_4532.1	2901	45.2969	29.9368	43	1.43636
Cre01.g036850_4532.1	2237	34.9219	23.0799	26	1.12652
Cre01.g037100_4532.1	2125	33.1719	21.9234	28	1.27718
Cre01.g037150_4532.1	3224	50.3438	33.2723	22	0.661211
Cre01.g037200_4532.1	530	8.25	5.45244	4	0.733617
Cre01.g037300_4532.1	2353	36.7344	24.2778	30	1.2357
Cre01.g037350_4532.1	1795	28.0156	18.5156	16	0.864137
Cre01.g037400_4532.1	2079	32.4531	21.4483	20	0.932474
Cre01.g037550_4532.1	9882	154.375	102.027	74	0.7253
Cre01.g037600_4532.1	4022	62.8125	41.5129	33	0.794934
Cre01.g037650_4532.1	983	15.3281	10.1304	4	0.394852
Cre01.g037700_4532.1	1851	28.8906	19.0939	21	1.09983
Cre01.g037751_4532.1	2697	42.1094	27.8302	17	0.610848
Cre01.g037850_4532.1	845	13.1719	8.70532	6	0.689234
Cre01.g037900_4532.1	960	14.9688	9.89287	8	0.808663
Cre01.g038000_4532.1	7641	119.359	78.8848	47	0.595805
Cre01.g038050_4532.1	7063	110.328	72.9161	60	0.822864
Cre01.g038100_4532.1	1954	30.5	20.1575	18	0.892968
Cre01.g038151_4532.1	5658	88.375	58.4072	52	0.890301
Cre01.g038200_4532.1	1146	17.875	11.8136	14	1.18507
Cre01.g038250_4532.1	1508	23.5312	15.5518	29	1.86473
Cre01.g038300_4532.1	778	12.125	8.01343	5	0.623952
Cre01.g038350_4532.1	1360	21.2188	14.0235	11	0.784397
Cre01.g038400_4532.1	1359	21.2031	14.0132	12	0.856337
Cre01.g038500_4532.1	2417	37.7344	24.9387	17	0.681671
Cre01.g038550_4532.1	1888	29.4688	19.4759	19	0.975562
Cre01.g038600_4532.1	1299	20.2656	13.3936	12	0.895951
Cre01.g038650_4532.1	986	15.375	10.1614	4	0.393648
Cre01.g038700_4532.1	3173	49.5469	32.7456	35	1.06885
Cre01.g038800_4532.1	1061	16.5469	10.9359	8	0.731538
Cre01.g038850_4532.1	3960	61.8438	40.8726	51	1.24778
Cre01.g038900_4532.1	997	15.5469	10.275	12	1.16789
Cre01.g038950_4532.1	672	10.4688	6.91882	5	0.722667
Cre01.g039050_4532.1	9472	147.969	97.7928	89	0.910087
Cre01.g039150_4532.1	701	10.9219	7.21829	7	0.969759
Cre01.g039200_4532.1	653	10.1719	6.72261	5	0.743759
Cre01.g039250_4532.1	973	15.1719	10.0271	6	0.598377
Cre01.g039300_4532.1	2185	34.1094	22.5429	43	1.90747
Cre01.g039350_4532.1	2247	35.0781	23.1832	19	0.819559
Cre01.g039400_4532.1	2854	44.5625	29.4514	25	0.848855
Cre01.g039450_4532.1	1355	21.1406	13.9719	11	0.787296
Cre01.g039500_4532.1	4613	72.0469	47.6159	37	0.777051
Cre01.g039550_4532.1	5109	79.7969	52.7379	69	1.30836
Cre01.g039702_4532.1	2876	44.9062	29.6786	25	0.842357
Cre01.g039800_4532.1	4051	63.2656	41.8124	42	1.00449
Cre01.g039850_4532.1	2532	39.5312	26.1263	24	0.918616
Cre01.g039900_4532.1	3061	47.7969	31.589	25	0.791414
Cre01.g039950_4532.1	2967	46.3281	30.6183	22	0.718524
Cre01.g040000_4532.1	472	7.34375	4.8535	2	0.412074
Cre01.g040050_4532.1	1681	26.2344	17.3383	4	0.230703
Cre01.g040100_4532.1	1660	25.9062	17.1215	13	0.75928
Cre01.g040150_4532.1	2918	45.5625	30.1123	32	1.06269
Cre01.g040200_4532.1	2704	42.2188	27.9024	27	0.967657
Cre01.g040250_4532.1	2169	33.8594	22.3777	30	1.34062
Cre01.g040300_4532.1	1282	20	13.218	12	0.907851
Cre01.g040350_4532.1	4101	64.0469	42.3287	46	1.08673
Cre01.g040379_4532.1	2994	46.75	30.8972	29	0.938598
Cre01.g040400_4532.1	843	13.1406	8.68466	4	0.460582
Cre01.g040500_4532.1	2152	33.5938	22.2022	25	1.12602
Cre01.g040550_4532.1	891	13.8906	9.18034	10	1.08928
Cre01.g040600_4532.1	5734	89.5625	59.192	51	0.861603
Cre01.g040801_4532.1	859	13.3906	8.84989	4	0.451983
Cre01.g040850_4532.1	6288	98.2188	64.9129	46	0.708641
Cre01.g040950_4532.1	2429	37.9219	25.0626	21	0.837901
Cre01.g041050_4532.1	2383	37.2031	24.5876	20	0.813418
Cre01.g041100_4532.1	1855	28.9531	19.1352	8	0.418078
Cre01.g041256_4532.1	2757	43.0469	28.4498	32	1.12479
Cre01.g041300_4532.1	1702	26.5625	17.5552	14	0.797484
Cre01.g041351_4532.1	1291	20.1406	13.311	24	1.80302
Cre01.g041450_4532.1	1816	28.3438	18.7324	11	0.587217
Cre01.g041500_4532.1	5287	82.5781	54.576	41	0.751246
Cre01.g041550_4532.1	3600	56.2188	37.1551	33	0.888169
Cre01.g041752_4532.1	1742	27.1875	17.9683	16	0.890459
Cre01.g041800_4532.1	2408	37.5938	24.8458	32	1.28795
Cre01.g041850_4532.1	1963	30.6406	20.2504	26	1.28392
Cre01.g041950_4532.1	2450	38.25	25.2795	31	1.22629
Cre01.g042000_4532.1	7703	120.328	79.5251	73	0.91795
Cre01.g042050_4532.1	774	12.0625	7.97213	5	0.627185
Cre01.g042150_4532.1	1349	21.0469	13.9099	10	0.718912
Cre01.g042200_4532.1	453	7.04688	4.65729	4	0.858868
Cre01.g042250_4532.1	5084	79.4062	52.4797	56	1.06708
Cre01.g042300_4532.1	6015	93.9531	62.0938	67	1.07901
Cre01.g042450_4532.1	8606	134.438	88.85	112	1.26055
Cre01.g042550_4532.1	3301	51.5469	34.0674	29	0.851253
Cre01.g042700_4532.1	1726	26.9375	17.803	18	1.01106
Cre01.g042750_4532.1	2710	42.3125	27.9644	32	1.14431
Cre01.g042800_4532.1	1439	22.4531	14.8393	11	0.741274
Cre01.g042850_4532.1	810	12.625	8.34388	6	0.71909
Cre01.g042900_4532.1	1368	21.3438	14.1061	12	0.850694
Cre01.g043000_4532.1	2799	43.7031	28.8835	18	0.623194
Cre01.g043050_4532.1	1345	20.9844	13.8686	11	0.793158
Cre01.g043100_4532.1	783	12.2031	8.06507	10	1.23992
Cre01.g043200_4532.1	786	12.25	8.09605	7	0.86462
Cre01.g043250_4532.1	3879	60.5781	40.0362	51	1.27385
Cre01.g043300_4532.1	1118	17.4375	11.5245	8	0.694175
Cre01.g043350_4532.1	2327	36.3281	24.0093	32	1.33282
Cre01.g043400_4532.1	2152	33.5938	22.2022	27	1.2161
Cre01.g043450_4532.1	755	11.7656	7.77592	9	1.15742
Cre01.g043500_4532.1	1979	30.8906	20.4157	18	0.881676
Cre01.g043550_4532.1	4076	63.6562	42.0705	69	1.6401
Cre01.g043650_4532.1	3042	47.5	31.3928	29	0.923778
Cre01.g043700_4532.1	2324	36.2812	23.9783	23	0.959199
Cre01.g043750_4532.1	2735	42.7031	28.2226	24	0.850383
Cre01.g043800_4532.1	2175	33.9531	22.4397	28	1.24779
Cre01.g043850_4532.1	6996	109.281	72.2242	68	0.941513
Cre01.g043950_4532.1	3813	59.5469	39.3546	46	1.16886
Cre01.g044000_4532.1	859	13.3906	8.84989	14	1.58194
Cre01.g044100_4532.1	4358	68.0625	44.9826	62	1.37831
Cre01.g044150_4532.1	2695	42.0781	27.8095	23	0.827055
Cre01.g044200_4532.1	913	14.2344	9.40752	11	1.16928
Cre01.g044250_4532.1	5803	90.6406	59.9045	63	1.05167
Cre01.g044300_4532.1	3141	49.0469	32.4152	32	0.987192
Cre01.g044350_4532.1	4866	76	50.2285	60	1.19454
Cre01.g044400_4532.1	885	13.7969	9.11838	5	0.548343
Cre01.g044450_4532.1	2003	31.2656	20.6635	19	0.919495
Cre01.g044550_4532.1	540	8.40625	5.55571	7	1.25997
Cre01.g044600_4532.1	5165	80.6719	53.3162	36	0.675217
Cre01.g044650_4532.1	3176	49.5938	32.7766	31	0.945797
Cre01.g044700_4532.1	1801	28.1094	18.5775	17	0.915084
Cre01.g044750_4532.1	1222	19.0625	12.5984	13	1.03187
Cre01.g044800_4532.1	2991	46.7031	30.8662	41	1.32831
Cre01.g044850_4532.1	20172	315.156	208.287	127	0.609735
Cre01.g044900_4532.1	2161	33.7344	22.2951	21	0.941911
Cre01.g044950_4532.1	3479	54.3281	35.9056	47	1.30899
Cre01.g045150_4532.1	2146	33.5	22.1402	20	0.903334
Cre01.g045200_4532.1	846	13.1875	8.71564	6	0.688417
Cre01.g045350_4532.1	1337	20.8594	13.786	17	1.23314
Cre01.g045450_4532.1	960	14.9688	9.89287	9	0.909746
Cre01.g045500_4532.1	6063	94.7031	62.5895	59	0.942651
Cre01.g045550_4532.1	1444	22.5312	14.8909	12	0.805859
Cre01.g045600_4532.1	2175	33.9531	22.4397	19	0.846714
Cre01.g045601_4532.1	5536	86.4688	57.1473	58	1.01492
Cre01.g045640_4532.1	1731	27.0156	17.8547	14	0.784108
Cre01.g045700_4532.1	2451	38.2656	25.2898	23	0.909457
Cre01.g045800_4532.1	1857	28.9844	19.1558	24	1.25288
Cre01.g045825_4532.1	1262	19.6875	13.0115	10	0.768551
Cre01.g045902_4532.1	1949	30.4219	20.1059	19	0.944998
Cre01.g045903_4532.1	2971	46.3906	30.6596	20	0.652323
Cre01.g046150_4532.1	1995	31.1406	20.5809	15	0.728831
Cre01.g046237_4532.1	7186	112.25	74.1862	58	0.781816
Cre01.g046324_4532.1	5413	84.5469	55.8772	49	0.876923
Cre01.g046450_4532.1	2501	39.0469	25.8061	14	0.542506
Cre01.g046500_4532.1	2498	39	25.7752	14	0.543158
Cre01.g046501_4532.1	2718	42.4375	28.047	16	0.570471
Cre01.g046600_4532.1	2363	36.8906	24.3811	36	1.47655
Cre01.g046650_4532.1	3171	49.5156	32.725	30	0.916731
Cre01.g046652_4532.1	942	14.6875	9.70699	10	1.03018
Cre01.g046800_4532.1	936	14.5938	9.64504	12	1.24416
Cre01.g046950_4532.1	466	7.25	4.79154	1	0.208701
Cre01.g047001_4532.1	794	12.375	8.17866	9	1.10042
Cre01.g047100_4532.1	2886	45.0625	29.7819	24	0.805859
Cre01.g047200_4532.1	2492	38.9062	25.7132	15	0.583358
Cre01.g047218_4532.1	2221	34.6719	22.9147	25	1.091
Cre01.g047229_4532.1	1886	29.4375	19.4553	20	1.028
Cre01.g047300_4532.1	1097	17.1094	11.3076	10	0.88436
Cre01.g047350_4532.1	3802	59.375	39.241	29	0.739022
Cre01.g047400_4532.1	3981	62.1719	41.0895	44	1.07083
Cre01.g047450_4532.1	938	14.625	9.66569	7	0.724211
Cre01.g047500_4532.1	3269	51.0469	33.737	24	0.711386
Cre01.g047550_4532.1	876	13.6562	9.02544	8	0.886383
Cre01.g047600_4532.1	949	14.7969	9.77928	6	0.613542
Cre01.g047650_4532.1	1835	28.6406	18.9286	11	0.58113
Cre01.g047700_4532.1	1288	20.0938	13.28	6	0.451807
Cre01.g047750_4532.1	614	9.5625	6.31987	8	1.26585
Cre01.g047800_4532.1	973	15.1719	10.0271	7	0.698107
Cre01.g047850_4532.1	1396	21.7812	14.3953	14	0.972542
Cre01.g047900_4532.1	1601	24.9844	16.5122	18	1.0901
Cre01.g047950_4532.1	701	10.9219	7.21829	8	1.1083
Cre01.g048000_4532.1	5645	88.1719	58.2729	71	1.2184
Cre01.g048050_4532.1	1328	20.7188	13.6931	10	0.730297
Cre01.g048100_4532.1	4574	71.4375	47.2132	50	1.05903
Cre01.g048150_4532.1	1002	15.625	10.3266	8	0.774699
Cre01.g048200_4532.1	6363	99.3906	65.6874	76	1.15699
Cre01.g048250_4532.1	1235	19.2656	12.7327	24	1.88491
Cre01.g048350_4532.1	2509	39.1719	25.8888	36	1.39056
Cre01.g048400_4532.1	4827	75.3906	49.8258	65	1.30455
Cre01.g048450_4532.1	2502	39.0625	25.8165	28	1.08458
Cre01.g048501_4532.1	1517	23.6719	15.6448	11	0.70311
Cre01.g048550_4532.1	2969	46.3594	30.639	37	1.20761
Cre01.g048600_4532.1	4354	68	44.9413	49	1.09031
Cre01.g048650_4532.1	1183	18.4531	12.1957	11	0.901957
Cre01.g048750_4532.1	863	13.4531	8.89119	5	0.562354
Cre01.g048800_4532.1	1090	17	11.2353	9	0.801045
Cre01.g048850_4532.1	2518	39.3125	25.9817	31	1.19315
Cre01.g048900_4532.1	3459	54.0156	35.699	37	1.03644
Cre01.g048950_4532.1	2261	35.2969	23.3278	25	1.07168
Cre01.g049000_4532.1	724	11.2812	7.4558	7	0.938867
Cre01.g049100_4532.1	5550	86.6875	57.2919	52	0.907632
Cre01.g049132_4532.1	2321	36.2344	23.9474	37	1.54506
Cre01.g049200_4532.1	3123	48.7656	32.2293	37	1.14802
Cre01.g049300_4532.1	3277	51.1719	33.8196	37	1.09404
Cre01.g049350_4532.1	1681	26.2344	17.3383	14	0.807459
Cre01.g049400_4532.1	1687	26.3281	17.4003	17	0.976994
Cre01.g049450_4532.1	908	14.1562	9.35589	8	0.855076
Cre01.g049550_4532.1	1828	28.5312	18.8564	13	0.689423
Cre01.g049650_4532.1	7962	124.375	82.1997	92	1.11923
Cre01.g049750_4532.1	1962	30.625	20.2401	25	1.23517
Cre01.g049826_4532.1	2177	33.9844	22.4603	36	1.60283
Cre01.g049900_4532.1	1829	28.5469	18.8667	16	0.848056
Cre01.g049950_4532.1	3866	60.375	39.9019	52	1.30319
Cre01.g050000_4532.1	591	9.20312	6.08236	3	0.493229
Cre01.g050050_4532.1	1411	22.0156	14.5502	21	1.44328
Cre01.g050100_4532.1	1599	24.9531	16.4916	17	1.03083
Cre01.g050150_4532.1	1586	24.75	16.3573	12	0.733617
Cre01.g050300_4532.1	790	12.3125	8.13735	7	0.860231
Cre01.g050316_4532.2	433	6.73438	4.45076	5	1.1234
Cre01.g050350_4532.1	2010	31.375	20.7358	29	1.39855
Cre01.g050451_4532.1	4391	68.5781	45.3234	54	1.19144
Cre01.g050500_4532.1	2892	45.1562	29.8438	37	1.23979
Cre01.g050550_4532.1	497	7.73438	5.11166	5	0.978155
Cre01.g050600_4532.1	1906	29.75	19.6618	42	2.13612
Cre01.g050608_4532.1	6060	94.6562	62.5585	87	1.3907
Cre01.g050650_4532.1	5080	79.3438	52.4384	50	0.953499
Cre01.g050700_4532.1	1730	27	17.8443	12	0.672482
Cre01.g050800_4532.1	3426	53.5	35.3582	44	1.24441
Cre01.g050850_4532.1	2954	46.125	30.4841	36	1.18094
Cre01.g050900_4532.1	1314	20.5	13.5485	10	0.73809
Cre01.g050950_4532.1	1965	30.6719	20.2711	28	1.38128
Cre01.g051000_4532.1	1632	25.4688	16.8323	18	1.06937
Cre01.g051050_4532.1	2444	38.1562	25.2175	25	0.991374
Cre01.g051100_4532.1	2373	37.0469	24.4843	23	0.939376
Cre01.g051174_4532.1	7077	110.547	73.0606	52	0.711738
Cre01.g051211_4532.1	3792	59.2188	39.1378	39	0.99648
Cre01.g051250_4532.1	799	12.4531	8.23029	14	1.70103
Cre01.g051300_4532.1	3253	50.7969	33.5717	31	0.923396
Cre01.g051350_4532.1	2684	41.9062	27.6959	25	0.90266
Cre01.g051450_4532.1	833	12.9844	8.5814	15	1.74797
Cre01.g051625_4532.1	1343	20.9531	13.848	19	1.37204
Cre01.g051700_4532.1	2942	45.9375	30.3602	42	1.38339
Cre01.g051750_4532.1	3554	55.5	36.68	41	1.11777
Cre01.g051800_4532.1	1506	23.5	15.5312	18	1.15896
Cre01.g051850_4532.1	4069	63.5469	41.9982	48	1.1429
Cre01.g051900_4532.1	990	15.4375	10.2027	12	1.17616
Cre01.g051950_4532.1	2675	41.7656	27.603	32	1.1593
Cre01.g052000_4532.1	1716	26.7812	17.6998	10	0.564979
Cre01.g052100_4532.1	553	8.60938	5.68995	4	0.702994
Cre01.g052150_4532.1	3636	56.7812	37.5268	48	1.27908
Cre01.g052200_4532.1	898	14	9.25262	5	0.540387
Cre01.g052250_4532.1	587	9.14062	6.04106	8	1.32427
Cre01.g052300_4532.1	1709	26.6719	17.6275	17	0.964403
Cre01.g052350_4532.1	641	9.98438	6.59869	8	1.21236
Cre01.g052450_4532.1	4395	68.6406	45.3647	37	0.815612
Cre01.g052550_4532.1	4581	71.5469	47.2855	55	1.16315
Cre01.g052650_4532.1	8654	135.188	89.3457	81	0.906591
Cre01.g052750_4532.1	12525	195.672	129.32	127	0.982061
Cre01.g052800_4532.1	3712	57.9688	38.3116	69	1.80102
Cre01.g052950_4532.1	3799	59.3281	39.2101	31	0.790613
Cre01.g053000_4532.1	2522	39.375	26.023	27	1.03754
Cre01.g053150_4532.1	2341	36.5469	24.1539	22	0.910826
Cre01.g053200_4532.1	3468	54.1562	35.792	41	1.14551
Cre01.g053288_4532.1	1607	25.0781	16.5742	13	0.784353
Cre01.g053300_4532.1	2316	36.1562	23.8957	20	0.83697
Cre01.g053450_4532.1	8906	139.125	91.948	95	1.03319
Cre01.g053500_4532.1	1298	20.25	13.3833	20	1.4944
Cre01.g053550_4532.1	4147	64.7656	42.8037	42	0.981223
Cre01.g053600_4532.1	820	12.7812	8.44715	12	1.4206
Cre01.g053700_4532.1	6999	109.328	72.2552	88	1.21791
Cre01.g053750_4532.1	854	13.3125	8.79825	8	0.909271
Cre01.g053800_4532.1	1857	28.9844	19.1558	30	1.5661
Cre01.g053850_4532.1	2931	45.7656	30.2466	29	0.958786
Cre01.g053900_4532.1	2404	37.5312	24.8045	21	0.846622
Cre01.g053950_4532.1	3805	59.4219	39.272	33	0.840293
Cre01.g054000_4532.1	2202	34.375	22.7185	19	0.836323
Cre01.g054100_4532.1	2150	33.5625	22.1815	14	0.631156
Cre01.g054150_4532.1	2248	35.0938	23.1935	23	0.991656
Cre01.g054300_4532.1	4936	77.0938	50.9514	42	0.824315
Cre01.g054350_4532.1	996	15.5312	10.2646	7	0.681953
Cre01.g054400_4532.1	966	15.0625	9.95483	14	1.40635
Cre01.g054500_4532.1	3452	53.9062	35.6267	42	1.17889
Cre01.g054550_4532.1	2449	38.2344	25.2692	23	0.9102
Cre01.g054600_4532.1	3352	52.3438	34.5941	33	0.953921
Cre01.g054650_4532.1	2206	34.4375	22.7598	17	0.746931
Cre01.g054700_4532.1	1387	21.6406	14.3023	7	0.489431
Cre01.g054750_4532.1	1978	30.875	20.4053	24	1.17616
Cre01.g054800_4532.1	4614	72.0625	47.6262	35	0.734889
Cre01.g054850_4532.1	769	11.9844	7.92049	15	1.89382
Cre01.g054900_4532.1	4676	73.0312	48.2665	39	0.808014
Cre01.g054950_4532.1	1248	19.4688	12.8669	6	0.466312
Cre01.g055050_4532.1	1014	15.8125	10.4505	7	0.669824
Cre01.g055100_4532.1	1140	17.7812	11.7517	10	0.850944
Cre01.g055151_4532.1	1717	26.7969	17.7101	17	0.959904
Cre01.g055250_4532.1	2150	33.5625	22.1815	32	1.44264
Cre01.g055400_4532.1	1216	18.9688	12.5365	0	0
Cre01.g055408_4532.1	2152	33.5938	22.2022	15	0.67561
Cre01.g055412_4532.1	1573	24.5469	16.2231	8	0.493125
Cre01.g055416_4532.1	894	13.9375	9.21132	8	0.868497
Cre01.g055420_4532.1	1724	26.9062	17.7824	18	1.01224
Cre01.g055424_4532.1	583	9.07812	5.99975	5	0.833368
Cre01.g055428_4532.1	1571	24.5156	16.2024	23	1.41954
Cre01.g055432_4532.1	3719	58.0781	38.3839	15	0.390788
Cre01.g055444_4532.1	2324	36.2812	23.9783	21	0.87579
Cre01.g055453_4532.1	1743	27.2031	17.9786	17	0.945569
Cre01.g055457_4532.1	1810	28.25	18.6705	24	1.28545
Cre01.g055469_4532.1	1620	25.2812	16.7084	12	0.718201
Cre01.g055550_4532.1	1331	20.7656	13.724	10	0.728649
Cre01.g055600_4532.1	7835	122.391	80.8882	42	0.519235
Cre01.g056331_4532.1	825	12.8594	8.49878	9	1.05898
Cre01.g057061_4532.1	3187	49.7656	32.8902	20	0.608084
Cre01.g058521_4532.1	1795	28.0156	18.5156	8	0.432069
Cre01.g058886_4532.1	1572	24.5312	16.2127	15	0.925198
Cre01.g059252_4532.1	1663	25.9531	17.1525	15	0.87451
Cre01.g059982_4532.1	1647	25.7031	16.9872	13	0.76528
Cre01.g060347_4532.1	1370	21.375	14.1268	12	0.849451
Cre01.g061077_4532.1	1095	17.0781	11.287	7	0.620185
Cre01.g062172_4532.1	450	7	4.62631	3	0.648465
Cre01.g062537_4532.1	632	9.84375	6.50575	7	1.07597
Cre01.g062902_4532.1	1056	16.4688	10.8842	10	0.918761
Cre01.g063267_4532.1	1684	26.2812	17.3693	15	0.863591
Cre01.g063632_4532.1	2242	35	23.1316	14	0.605234
Cre01.g063997_4532.1	3583	55.9531	36.9795	61	1.64956
Cre01.g064362_4532.1	6206	96.9375	64.0662	60	0.936532
Cre01.g064727_4532.1	5958	93.0625	61.5052	50	0.81294
Cre01.g065822_4532.1	4290	67	44.2804	45	1.01625
Cre01.g066187_4532.1	2068	32.2812	21.3347	30	1.40616
Cre01.g066552_4532.1	661	10.2969	6.80522	7	1.02862
Cre01.g066917_4532.1	821	12.7969	8.45748	5	0.591193
Cre01.g068012_4532.1	2932	45.7812	30.2569	36	1.18981
Cre01.g068377_4532.1	2224	34.7188	22.9457	15	0.653718
Cre01.g068742_4532.1	2588	40.4062	26.7046	52	1.94723
Cre01.g069472_4532.1	2159	33.7031	22.2745	20	0.89789
Cre01.g069837_4532.1	5088	79.4688	52.521	42	0.79968
Cre01.g070567_4532.1	1496	23.3438	15.4279	16	1.03708
Cre01.g070932_4532.1	6191	96.7031	63.9113	126	1.97148
Cre01.g071662_4532.1	2024	31.5938	20.8804	26	1.24519
Cre01.g800000_4532.1	1622	25.3125	16.7291	9	0.537985
Cre01.g800004_4532.1	1154	18	11.8962	13	1.09278
Cre01.g800005_4532.1	2999	46.8281	30.9488	27	0.872409
Cre01.g800006_4532.1	7666	119.75	79.143	61	0.770757
Cre01.g800023_4532.1	1215	18.9531	12.5262	11	0.878163
Cre01.g800024_4532.1	1138	17.75	11.731	14	1.19342
Cre01.g800035_4532.1	1650	25.75	17.0182	11	0.646366
Cre01.g800039_4532.1	2071	32.3281	21.3657	25	1.1701
Cre01.g800041_4532.1	408	6.34375	4.1926	7	1.66961
Cre01.g800046_4532.1	1422	22.1875	14.6638	18	1.22752
Cre01.g800047_4532.1	1282	20	13.218	21	1.58874
Cre01.g800050_4532.1	449	6.98438	4.61599	8	1.73311
Cre01.g800051_4532.1	725	11.2969	7.46612	6	0.80363
Cre01.g800053_4532.1	734	11.4375	7.55906	7	0.926041
Cre01.g800057_4532.1	726	11.3125	7.47645	9	1.20378
Cre01.g800061_4532.1	2116	33.0312	21.8304	23	1.05358
Cre01.g800065_4532.1	818	12.75	8.4265	4	0.474693
Cre01.g800066_4532.1	660	10.2812	6.7949	3	0.441508
Cre01.g800070_4532.1	659	10.2656	6.78457	2	0.294787
Cre01.g800076_4532.1	1977	30.8594	20.395	22	1.07869
Cre01.g800077_4532.1	2848	44.4688	29.3895	28	0.952722
Cre01.g800078_4532.1	3432	53.5938	35.4202	34	0.959904
Cre01.g800090_4532.1	2131	33.2656	21.9853	24	1.09164
Cre01.g800091_4532.1	7983	124.703	82.4165	88	1.06775
Cre01.g800095_4532.1	461	7.17188	4.7399	6	1.26585
Cre01.g800096_4532.1	910	14.1875	9.37654	5	0.533246
Cre01.g800097_4532.1	448	6.96875	4.60566	1	0.217124
Cre01.g800099_4532.1	2819	44.0156	29.09	24	0.825026
Cre01.g800102_4532.1	4867	76.0156	50.2389	64	1.27391
Cre01.g800103_4532.1	1537	23.9844	15.8513	15	0.946294
Cre01.g800104_4532.1	2767	43.2031	28.553	15	0.525338
Cre01.g800105_4532.1	3589	56.0469	37.0415	13	0.350958
Cre01.g800108_4532.1	2503	39.0781	25.8268	33	1.27774
Cre01.g800110_4532.1	3670	57.3125	37.8779	13	0.343208
Cre01.g800113_4532.1	4996	78.0312	51.571	43	0.833802
Cre01.g800115_4532.1	1502	23.4375	15.4899	12	0.774699
Cre01.g800117_4532.1	1020	15.9062	10.5125	13	1.23663
Cre01.g800119_4532.1	2501	39.0469	25.8061	14	0.542506
Cre01.g800120_4532.1	2501	39.0469	25.8061	14	0.542506
Cre01.g800121_4532.1	2499	39.0156	25.7855	14	0.542941
Cre01.g800128_4532.1	774	12.0625	7.97213	10	1.25437
Cre01.g800134_4532.1	949	14.7969	9.77928	13	1.32934
Cre01.g800135_4532.1	4405	68.7969	45.468	27	0.593825
Cre01.g800139_4532.1	3484	54.4062	35.9572	42	1.16806
Cre02.g073150_4532.1	742	11.5625	7.64168	8	1.04689
Cre02.g073200_4532.1	2888	45.0938	29.8025	23	0.771746
Cre02.g073250_4532.1	4386	68.5	45.2718	67	1.47995
Cre02.g073400_4532.1	2821	44.0469	29.1107	26	0.893144
Cre02.g073450_4532.1	5173	80.7969	53.3988	69	1.29216
Cre02.g073500_4532.1	1663	25.9531	17.1525	17	0.991111
Cre02.g073550_4532.1	1185	18.4844	12.2164	8	0.65486
Cre02.g073650_4532.1	2163	33.7656	22.3158	24	1.07547
Cre02.g073700_4532.1	1293	20.1719	13.3316	15	1.12514
Cre02.g073750_4532.1	2903	45.3281	29.9574	41	1.36861
Cre02.g073850_4532.1	728	11.3438	7.4971	4	0.533539
Cre02.g073900_4532.1	1968	30.7188	20.3021	21	1.03438
Cre02.g074000_4532.1	7850	122.625	81.0431	73	0.900756
Cre02.g074050_4532.1	1542	24.0625	15.9029	26	1.63492
Cre02.g074100_4532.1	476	7.40625	4.8948	4	0.817193
Cre02.g074150_4532.1	4477	69.9219	46.2115	62	1.34166
Cre02.g074200_4532.1	1233	19.2344	12.712	5	0.393328
Cre02.g074250_4532.1	5232	81.7188	54.0081	45	0.833209
Cre02.g074300_4532.1	10636	166.156	109.813	65	0.591916
Cre02.g074600_4532.1	2364	36.9062	24.3914	30	1.22994
Cre02.g074650_4532.1	2347	36.6406	24.2159	15	0.619429
Cre02.g074758_4532.1	5337	83.3594	55.0924	57	1.03463
Cre02.g074800_4532.1	8082	126.25	83.4388	105	1.25841
Cre02.g074900_4532.1	4576	71.4688	47.2338	38	0.804508
Cre02.g075000_4532.1	466	7.25	4.79154	10	2.08701
Cre02.g075050_4532.1	2028	31.6562	20.9217	29	1.38612
Cre02.g075100_4532.1	3120	48.7188	32.1983	36	1.11807
Cre02.g075150_4532.1	5127	80.0781	52.9238	53	1.00144
Cre02.g075200_4532.1	4126	64.4375	42.5869	44	1.03318
Cre02.g075350_4532.1	1698	26.5	17.5139	15	0.856463
Cre02.g075400_4532.1	1098	17.125	11.3179	12	1.06026
Cre02.g075500_4532.1	2277	35.5469	23.493	34	1.44724
Cre02.g075550_4532.1	646	10.0625	6.65032	8	1.20295
Cre02.g075600_4532.1	6557	102.422	67.6908	57	0.842064
Cre02.g075650_4532.1	2566	40.0625	26.4774	44	1.6618
Cre02.g075700_4532.1	744	11.5938	7.66233	6	0.783052
Cre02.g075750_4532.1	5195	81.1406	53.626	29	0.540783
Cre02.g075850_4532.1	1390	21.6875	14.3333	19	1.32558
Cre02.g075900_4532.1	1180	18.4062	12.1647	16	1.31528
Cre02.g075950_4532.1	7679	119.953	79.2772	48	0.60547
Cre02.g076000_4532.1	1929	30.1094	19.8993	15	0.753794
Cre02.g076050_4532.1	1811	28.2656	18.6808	20	1.07062
Cre02.g076100_4532.1	7605	118.797	78.5131	45	0.573153
Cre02.g076150_4532.1	2339	36.5156	24.1332	23	0.953042
Cre02.g076200_4532.1	5507	86.0156	56.8479	35	0.615678
Cre02.g076250_4532.1	2836	44.2812	29.2656	38	1.29845
Cre02.g076300_4532.1	1410	22	14.5398	13	0.894095
Cre02.g076350_4532.1	1692	26.4062	17.4519	22	1.26061
Cre02.g076400_4532.1	631	9.82812	6.49543	6	0.923727
Cre02.g076466_4532.1	633	9.85938	6.51608	11	1.68813
Cre02.g076500_4532.1	1613	25.1719	16.6361	14	0.841542
Cre02.g076550_4532.1	1691	26.3906	17.4416	21	1.20402
Cre02.g076600_4532.1	1017	15.8594	10.4815	10	0.954063
Cre02.g076700_4532.1	2556	39.9062	26.3741	28	1.06165
Cre02.g076750_4532.1	1084	16.9062	11.1734	9	0.805487
Cre02.g076800_4532.1	1825	28.4844	18.8254	21	1.11552
Cre02.g076850_4532.1	1763	27.5156	18.1851	17	0.93483
Cre02.g076900_4532.1	3694	57.6875	38.1258	38	0.996701
Cre02.g076950_4532.1	4522	70.625	46.6762	36	0.771271
Cre02.g076987_4532.1	1846	28.8125	19.0422	25	1.31287
Cre02.g077061_4532.1	1338	20.875	13.7963	12	0.869797
Cre02.g077100_4532.1	1616	25.2188	16.6671	23	1.37996
Cre02.g077150_4532.1	1692	26.4062	17.4519	17	0.974104
Cre02.g077200_4532.1	1003	15.6406	10.3369	10	0.967406
Cre02.g077250_4532.1	2181	34.0469	22.5016	15	0.666618
Cre02.g077300_4532.1	1199	18.7031	12.3609	13	1.0517
Cre02.g077350_4532.1	1659	25.8906	17.1112	22	1.28571
Cre02.g077401_4532.1	2116	33.0312	21.8304	12	0.549692
Cre02.g077451_4532.1	1975	30.8281	20.3744	28	1.37428
Cre02.g077550_4532.1	2954	46.125	30.4841	13	0.426452
Cre02.g077600_4532.1	6074	94.875	62.7031	49	0.781461
Cre02.g077650_4532.1	679	10.5781	6.9911	5	0.715195
Cre02.g077700_4532.1	5548	86.6562	57.2713	46	0.803195
Cre02.g077750_4532.1	2768	43.2188	28.5633	22	0.770218
Cre02.g077800_4532.1	2963	46.2656	30.577	25	0.817607
Cre02.g077850_4532.1	2723	42.5156	28.0987	28	0.996489
Cre02.g077900_4532.1	3900	60.9062	40.253	42	1.0434
Cre02.g077925_4532.1	1298	20.25	13.3833	13	0.971363
Cre02.g077951_4532.1	7088	110.719	73.1742	55	0.751631
Cre02.g078000_4532.1	1889	29.4844	19.4863	26	1.33427
Cre02.g078050_4532.1	3608	56.3438	37.2377	46	1.23531
Cre02.g078100_4532.1	5131	80.1406	52.9651	50	0.944018
Cre02.g078150_4532.1	9215	143.953	95.1389	88	0.924964
Cre02.g078200_4532.1	2249	35.1094	23.2038	28	1.2067
Cre02.g078300_4532.1	793	12.3594	8.16833	11	1.34666
Cre02.g078316_4532.1	2027	31.6406	20.9113	13	0.621672
Cre02.g078350_4532.1	3421	53.4219	35.3066	33	0.934669
Cre02.g078400_4532.1	3619	56.5156	37.3513	49	1.31187
Cre02.g078450_4532.1	2387	37.2656	24.6289	23	0.933862
Cre02.g078500_4532.1	938	14.625	9.66569	17	1.7588
Cre02.g078507_4532.1	792	12.3438	8.15801	6	0.735474
Cre02.g078550_4532.1	1502	23.4375	15.4899	15	0.968374
Cre02.g078600_4532.1	1404	21.9062	14.4779	17	1.17421
Cre02.g078650_4532.1	1870	29.1875	19.2901	17	0.881282
Cre02.g078700_4532.1	3199	49.9531	33.0141	24	0.726962
Cre02.g078831_4532.1	1376	21.4688	14.1887	7	0.493349
Cre02.g078858_4532.1	2412	37.6562	24.8871	22	0.883993
Cre02.g078885_4532.1	3796	59.2812	39.1791	24	0.612572
Cre02.g078912_4532.1	1118	17.4375	11.5245	5	0.433859
Cre02.g078939_4532.1	1938	30.25	19.9923	12	0.600232
Cre02.g078950_4532.1	3051	47.6406	31.4858	24	0.762249
Cre02.g078966_4532.1	3182	49.6875	32.8386	26	0.791752
Cre02.g079000_4532.1	1642	25.625	16.9356	13	0.767613
Cre02.g079050_4532.1	2216	34.5938	22.8631	19	0.831034
Cre02.g079100_4532.1	835	13.0156	8.60205	9	1.04626
Cre02.g079150_4532.1	2098	32.75	21.6445	22	1.01642
Cre02.g079250_4532.1	2792	43.5938	28.8112	31	1.07597
Cre02.g079300_4532.1	1695	26.4531	17.4829	13	0.743583
Cre02.g079400_4532.1	499	7.76562	5.13232	4	0.779375
Cre02.g079500_4532.1	3237	50.5469	33.4065	16	0.478948
Cre02.g079550_4532.1	2722	42.5	28.0883	36	1.28167
Cre02.g079600_4532.1	1463	22.8281	15.0871	16	1.06051
Cre02.g079650_4532.1	2086	32.5625	21.5206	26	1.20814
Cre02.g079700_4532.1	1751	27.3281	18.0612	22	1.21808
Cre02.g079750_4532.1	6410	100.125	66.1728	53	0.800933
Cre02.g079850_4532.1	3207	50.0781	33.0967	48	1.45029
Cre02.g079926_4532.1	4873	76.1094	50.3008	30	0.596412
Cre02.g080050_4532.1	1746	27.25	18.0096	14	0.777364
Cre02.g080100_4532.1	3304	51.5938	34.0984	34	0.997114
Cre02.g080200_4532.1	2273	35.4844	23.4517	27	1.1513
Cre02.g080250_4532.1	1409	21.9844	14.5295	19	1.30768
Cre02.g080300_4532.1	4793	74.8594	49.4747	52	1.05104
Cre02.g080350_4532.1	3030	47.3125	31.2689	20	0.639613
Cre02.g080400_4532.1	1843	28.7656	19.0113	15	0.789006
Cre02.g080450_4532.1	7664	119.719	79.1223	60	0.758319
Cre02.g080500_4532.1	2365	36.9219	24.4017	23	0.942556
Cre02.g080600_4532.1	2214	34.5625	22.8424	21	0.919342
Cre02.g080650_4532.1	2623	40.9531	27.066	18	0.665041
Cre02.g080700_4532.1	2403	37.5156	24.7941	30	1.20996
Cre02.g080750_4532.1	5723	89.3906	59.0784	53	0.897113
Cre02.g080800_4532.1	3164	49.4062	32.6527	29	0.888135
Cre02.g080850_4532.1	1118	17.4375	11.5245	21	1.82221
Cre02.g080900_4532.1	807	12.5781	8.31291	4	0.48118
Cre02.g081000_4532.1	1710	26.6875	17.6378	29	1.64419
Cre02.g081050_4532.1	1632	25.4688	16.8323	5	0.297047
Cre02.g081100_4532.1	1399	21.8281	14.4262	8	0.554545
Cre02.g081150_4532.1	1926	30.0625	19.8684	22	1.10729
Cre02.g081176_4532.1	1411	22.0156	14.5502	11	0.756005
Cre02.g081200_4532.1	1326	20.6875	13.6724	10	0.7314
Cre02.g081250_4532.1	2357	36.7969	24.3191	9	0.370079
Cre02.g081300_4532.1	1927	30.0781	19.8787	8	0.402441
Cre02.g081350_4532.1	2022	31.5625	20.8597	9	0.431454
Cre02.g081400_4532.1	2761	43.1094	28.4911	24	0.842369
Cre02.g081450_4532.1	1296	20.2188	13.3626	12	0.898028
Cre02.g081500_4532.1	1292	20.1562	13.3213	10	0.750677
Cre02.g081600_4532.1	1271	19.8281	13.1044	12	0.91572
Cre02.g081650_4532.1	2384	37.2188	24.5979	16	0.650461
Cre02.g081800_4532.1	7437	116.172	76.7782	71	0.924742
Cre02.g081850_4532.1	2271	35.4531	23.431	33	1.40839
Cre02.g081950_4532.1	5427	84.7656	56.0218	73	1.30307
Cre02.g082000_4532.1	2824	44.0938	29.1416	27	0.926509
Cre02.g082050_4532.1	2017	31.4844	20.8081	14	0.672816
Cre02.g082100_4532.1	791	12.3281	8.14768	9	1.10461
Cre02.g082150_4532.1	893	13.9219	9.20099	14	1.52158
Cre02.g082250_4532.1	1187	18.5156	12.237	10	0.817193
Cre02.g082300_4532.1	1431	22.3281	14.7567	6	0.406595
Cre02.g082350_4532.1	1139	17.7656	11.7413	8	0.681354
Cre02.g082400_4532.1	3654	57.0625	37.7127	35	0.928069
Cre02.g082450_4532.1	2793	43.6094	28.8215	20	0.693926
Cre02.g082500_4532.1	471	7.32812	4.84317	2	0.412953
Cre02.g082550_4532.1	2745	42.8594	28.3258	22	0.776676
Cre02.g082600_4532.1	1623	25.3281	16.7394	7	0.418175
Cre02.g082700_4532.1	2113	32.9844	21.7994	13	0.596346
Cre02.g082750_4532.1	412	6.40625	4.2339	1	0.236189
Cre02.g082825_4532.1	1657	25.8594	17.0905	19	1.11173
Cre02.g082865_4532.1	1019	15.8906	10.5021	14	1.33306
Cre02.g082900_4532.1	2827	44.1406	29.1726	25	0.856968
Cre02.g082950_4532.1	2096	32.7188	21.6239	34	1.57234
Cre02.g083000_4532.1	2655	41.4531	27.3964	24	0.876026
Cre02.g083050_4532.1	2046	31.9375	21.1076	30	1.42129
Cre02.g083065_4532.1	1899	29.6406	19.5895	18	0.918858
Cre02.g083180_4532.1	5496	85.8438	56.7343	28	0.493529
Cre02.g083300_4532.1	1751	27.3281	18.0612	8	0.442938
Cre02.g083354_4532.1	2707	42.2656	27.9334	16	0.57279
Cre02.g083400_4532.1	3051	47.6406	31.4858	21	0.666968
Cre02.g083450_4532.1	2244	35.0312	23.1522	16	0.691079
Cre02.g083500_4532.1	2945	45.9844	30.3912	37	1.21746
Cre02.g083550_4532.1	2251	35.1406	23.2245	19	0.818102
Cre02.g083600_4532.1	1369	21.3594	14.1164	11	0.779233
Cre02.g083650_4532.1	652	10.1562	6.71228	9	1.34083
Cre02.g083750_4532.1	5993	93.6094	61.8666	47	0.759699
Cre02.g083800_4532.1	1182	18.4375	12.1854	9	0.73859
Cre02.g083850_4532.1	1384	21.5938	14.2713	10	0.700705
Cre02.g083900_4532.1	5121	79.9844	52.8618	25	0.472931
Cre02.g083950_4532.1	981	15.2969	10.1097	8	0.791317
Cre02.g084000_4532.1	503	7.82812	5.17362	3	0.579865
Cre02.g084050_4532.1	1142	17.8125	11.7723	12	1.01934
Cre02.g084200_4532.1	891	13.8906	9.18034	11	1.19821
Cre02.g084250_4532.1	2067	32.2656	21.3244	21	0.984787
Cre02.g084300_4532.1	1234	19.25	12.7224	13	1.02182
Cre02.g084350_4532.1	1296	20.2188	13.3626	8	0.598686
Cre02.g084450_4532.1	1446	22.5625	14.9116	19	1.27418
Cre02.g084500_4532.1	4045	63.1719	41.7504	46	1.10179
Cre02.g084550_4532.1	1051	16.3906	10.8326	7	0.646198
Cre02.g084600_4532.1	1301	20.2969	13.4142	14	1.04367
Cre02.g084650_4532.1	4656	72.7188	48.06	32	0.665835
Cre02.g084800_4532.1	2384	37.2188	24.5979	30	1.21961
Cre02.g084900_4532.1	2195	34.2656	22.6462	21	0.927307
Cre02.g084950_4532.1	1144	17.8438	11.793	7	0.593574
Cre02.g085000_4532.1	4558	71.1875	47.0479	59	1.25404
Cre02.g085050_4532.1	4648	72.5938	47.9773	48	1.00047
Cre02.g085100_4532.1	2733	42.6719	28.2019	35	1.24105
Cre02.g085150_4532.1	5229	81.6719	53.9771	66	1.22274
Cre02.g085200_4532.1	1325	20.6719	13.6621	10	0.731953
Cre02.g085257_4532.1	2316	36.1562	23.8957	75	3.13864
Cre02.g085300_4532.1	563	8.76562	5.79322	12	2.07139
Cre02.g085450_4532.1	1822	28.4375	18.7944	27	1.4366
Cre02.g085600_4532.1	990	15.4375	10.2027	14	1.37219
Cre02.g085650_4532.1	1331	20.7656	13.724	16	1.16584
Cre02.g085701_4532.1	3624	56.5938	37.4029	39	1.0427
Cre02.g085750_4532.1	2618	40.875	27.0144	39	1.44368
Cre02.g085800_4532.1	4833	75.4844	49.8878	54	1.08243
Cre02.g085850_4532.1	3308	51.6562	34.1397	34	0.995908
Cre02.g085900_4532.1	1281	19.9844	13.2077	17	1.28713
Cre02.g085950_4532.1	795	12.3906	8.18899	5	0.610576
Cre02.g086000_4532.1	4056	63.3438	41.864	39	0.931588
Cre02.g086050_4532.1	1787	27.8906	18.433	21	1.13926
Cre02.g086076_4532.1	1795	28.0156	18.5156	11	0.594094
Cre02.g086100_4532.1	510	7.9375	5.24591	4	0.762499
Cre02.g086150_4532.1	3426	53.5	35.3582	15	0.424229
Cre02.g086250_4532.1	1594	24.875	16.4399	14	0.851585
Cre02.g086300_4532.1	3815	59.5781	39.3753	33	0.838089
Cre02.g086400_4532.1	1510	23.5625	15.5725	24	1.54118
Cre02.g086456_4532.1	504	7.84375	5.18395	4	0.771613
Cre02.g086500_4532.1	1076	16.7812	11.0908	11	0.991817
Cre02.g086550_4532.1	2309	36.0469	23.8234	24	1.00741
Cre02.g086600_4532.1	1614	25.1875	16.6465	15	0.901092
Cre02.g086650_4532.1	4615	72.0781	47.6366	38	0.797707
Cre02.g086700_4532.1	2515	39.2656	25.9507	21	0.809226
Cre02.g086750_4532.1	1502	23.4375	15.4899	13	0.839257
Cre02.g086850_4532.1	1192	18.5938	12.2886	11	0.895136
Cre02.g086887_4532.1	7231	112.953	74.6509	50	0.669784
Cre02.g087000_4532.1	6976	108.969	72.0176	58	0.805358
Cre02.g087050_4532.1	2151	33.5781	22.1918	26	1.1716
Cre02.g087100_4532.1	2241	34.9844	23.1212	25	1.08126
Cre02.g087150_4532.1	2688	41.9688	27.7372	31	1.11763
Cre02.g087200_4532.1	5669	88.5469	58.5208	50	0.854397
Cre02.g087324_4532.1	654	10.1875	6.73294	4	0.594094
Cre02.g087450_4532.1	1501	23.4219	15.4796	16	1.03362
Cre02.g087551_4532.1	6980	109.031	72.0589	56	0.777142
Cre02.g087633_4532.1	3466	54.125	35.7713	27	0.754795
Cre02.g087700_4532.1	1193	18.6094	12.299	10	0.813076
Cre02.g087750_4532.1	3020	47.1562	31.1656	36	1.15512
Cre02.g087800_4532.1	2955	46.1406	30.4944	31	1.01658
Cre02.g087850_4532.1	3056	47.7188	31.5374	36	1.1415
Cre02.g087950_4532.1	2968	46.3438	30.6287	22	0.718281
Cre02.g088000_4532.1	1114	17.375	11.4832	6	0.522504
Cre02.g088050_4532.1	1437	22.4219	14.8187	17	1.1472
Cre02.g088100_4532.1	1936	30.2188	19.9716	24	1.2017
Cre02.g088200_4532.1	1639	25.5781	16.9046	16	0.946486
Cre02.g088250_4532.1	2997	46.7969	30.9281	29	0.937658
Cre02.g088300_4532.1	1659	25.8906	17.1112	11	0.642855
Cre02.g088350_4532.1	3809	59.4844	39.3133	33	0.83941
Cre02.g088400_4532.1	1705	26.6094	17.5862	14	0.79608
Cre02.g088450_4532.1	6585	102.859	67.9799	55	0.809062
Cre02.g088500_4532.1	1657	25.8594	17.0905	17	0.994704
Cre02.g088600_4532.1	2172	33.9062	22.4087	10	0.446255
Cre02.g088650_4532.1	2388	37.2812	24.6392	14	0.568199
Cre02.g088651_4532.1	2508	39.1562	25.8784	20	0.772844
Cre02.g088700_4532.1	1549	24.1719	15.9752	11	0.688566
Cre02.g088750_4532.1	14837	231.797	153.195	136	0.887758
Cre02.g088800_4532.1	1329	20.7344	13.7034	21	1.53247
Cre02.g088850_4532.1	756	11.7812	7.78625	7	0.899021
Cre02.g088900_4532.1	1046	16.3125	10.781	18	1.66961
Cre02.g089050_4532.1	3844	60.0312	39.6748	38	0.957788
Cre02.g089100_4532.1	1717	26.7969	17.7101	13	0.734044
Cre02.g089150_4532.1	2550	39.8125	26.3122	36	1.36819
Cre02.g089200_4532.1	3043	47.5156	31.4032	38	1.21007
Cre02.g089311_4532.1	1876	29.2812	19.352	21	1.08516
Cre02.g089350_4532.1	6715	104.891	69.3224	55	0.793394
Cre02.g089400_4532.1	2101	32.7969	21.6755	76	3.50626
Cre02.g089450_4532.1	1368	21.3438	14.1061	12	0.850694
Cre02.g089500_4532.1	1592	24.8438	16.4193	8	0.487232
Cre02.g089550_4532.1	2431	37.9531	25.0833	29	1.15615
Cre02.g089608_4532.1	5555	86.7656	57.3436	37	0.645234
Cre02.g089800_4532.1	2326	36.3125	23.999	15	0.625026
Cre02.g089850_4532.1	1554	24.25	16.0269	25	1.55988
Cre02.g089900_4532.1	1149	17.9219	11.8446	12	1.01312
Cre02.g089950_4532.1	566	8.8125	5.8242	8	1.37358
Cre02.g090000_4532.1	7537	117.734	77.8109	59	0.758249
Cre02.g090100_4532.1	1390	21.6875	14.3333	13	0.906978
Cre02.g090150_4532.1	1303	20.3281	13.4349	17	1.26536
Cre02.g090350_4532.1	3676	57.4062	37.9399	28	0.738009
Cre02.g090400_4532.1	1310	20.4375	13.5072	12	0.888416
Cre02.g090451_4532.1	3948	61.6562	40.7487	30	0.736219
Cre02.g090500_4532.1	4021	62.7969	41.5026	37	0.891511
Cre02.g090550_4532.1	3675	57.3906	37.9296	29	0.764575
Cre02.g090650_4532.1	7288	113.844	75.2395	59	0.784162
Cre02.g090689_4532.1	1888	29.4688	19.4759	14	0.718835
Cre02.g090750_4532.1	2476	38.6562	25.548	37	1.44826
Cre02.g090850_4532.1	3430	53.5625	35.3996	27	0.762722
Cre02.g090900_4532.1	1206	18.8125	12.4332	20	1.60859
Cre02.g091000_4532.1	3662	57.1875	37.7953	27	0.714374
Cre02.g091050_4532.1	1750	27.3125	18.0509	25	1.38497
Cre02.g091100_4532.1	892	13.9062	9.19067	11	1.19687
Cre02.g091150_4532.1	3344	52.2188	34.5115	68	1.97036
Cre02.g091193_4532.1	587	9.14062	6.04106	7	1.15874
Cre02.g091200_4532.1	2027	31.6406	20.9113	13	0.621672
Cre02.g091250_4532.1	715	11.1406	7.36286	4	0.543267
Cre02.g091300_4532.1	673	10.4844	6.92914	2	0.288636
Cre02.g091400_4532.1	4655	72.7031	48.0496	32	0.665978
Cre02.g091450_4532.1	1485	23.1719	15.3143	14	0.914176
Cre02.g091550_4532.1	861	13.4219	8.87054	5	0.563663
Cre02.g091650_4532.1	3077	48.0469	31.7543	27	0.850279
Cre02.g091700_4532.1	2253	35.1719	23.2452	24	1.03247
Cre02.g091750_4532.1	2410	37.625	24.8664	23	0.924942
Cre02.g091900_4532.1	3576	55.8438	36.9072	31	0.839944
Cre02.g092000_4532.1	2677	41.7969	27.6236	29	1.04983
Cre02.g092050_4532.1	1477	23.0469	15.2317	14	0.919135
Cre02.g092150_4532.1	1434	22.375	14.7877	8	0.540991
Cre02.g092200_4532.1	3072	47.9688	31.7026	22	0.693949
Cre02.g092250_4532.1	1647	25.7031	16.9872	21	1.23622
Cre02.g092284_4532.1	1238	19.3125	12.7637	10	0.783474
Cre02.g092350_4532.1	1748	27.2812	18.0302	19	1.05379
Cre02.g092400_4532.1	1822	28.4375	18.7944	22	1.17056
Cre02.g092451_4532.1	787	12.2656	8.10637	10	1.2336
Cre02.g092500_4532.1	3714	58	38.3323	39	1.01742
Cre02.g092550_4532.1	2631	41.0781	27.1486	103	3.79393
Cre02.g092600_4532.1	1521	23.7344	15.6861	17	1.08376
Cre02.g092700_4532.1	1916	29.9062	19.7651	30	1.51783
Cre02.g092750_4532.1	6272	97.9688	64.7477	81	1.25101
Cre02.g092850_4532.1	878	13.6875	9.04609	9	0.994905
Cre02.g092900_4532.1	2056	32.0938	21.2108	33	1.55581
Cre02.g092950_4532.1	1653	25.7969	17.0492	27	1.58365
Cre02.g093300_4532.1	2446	38.1875	25.2382	27	1.06981
Cre02.g093350_4532.1	1346	21	13.8789	14	1.00872
Cre02.g093401_4532.1	2887	45.0781	29.7922	41	1.3762
Cre02.g093450_4532.1	1274	19.875	13.1354	6	0.45678
Cre02.g093500_4532.1	3246	50.6875	33.4995	39	1.1642
Cre02.g093550_4532.1	8338	130.25	86.0825	116	1.34755
Cre02.g093600_4532.1	1113	17.3594	11.4728	7	0.610137
Cre02.g093700_4532.1	4611	72.0156	47.5953	55	1.15558
Cre02.g093750_4532.1	1696	26.4688	17.4932	16	0.914639
Cre02.g093850_4532.1	8142	127.188	84.0584	82	0.975512
Cre02.g093950_4532.1	1382	21.5625	14.2507	15	1.05258
Cre02.g093975_4532.1	6660	104.031	68.7544	82	1.19265
Cre02.g094050_4532.1	4323	67.5156	44.6212	55	1.2326
Cre02.g094100_4532.1	1583	24.7031	16.3263	14	0.85751
Cre02.g094150_4532.1	3550	55.4375	36.6387	40	1.09174
Cre02.g094200_4532.1	2523	39.3906	26.0333	33	1.26761
Cre02.g094250_4532.1	1752	27.3438	18.0715	18	0.996042
Cre02.g094300_4532.1	2173	33.9219	22.419	19	0.847494
Cre02.g094350_4532.1	2516	39.2812	25.961	28	1.07854
Cre02.g094400_4532.1	1821	28.4219	18.7841	16	0.851786
Cre02.g094450_4532.1	3698	57.75	38.1671	16	0.419209
Cre02.g094500_4532.1	511	7.95312	5.25623	6	1.1415
Cre02.g094551_4532.1	6468	101.031	66.7717	85	1.27299
Cre02.g094600_4532.1	8290	129.5	85.5868	119	1.3904
Cre02.g094650_4532.1	2584	40.3438	26.6633	25	0.93762
Cre02.g094700_4532.1	2181	34.0469	22.5016	31	1.37768
Cre02.g094750_4532.1	2121	33.1094	21.882	18	0.822592
Cre02.g094850_4532.1	4397	68.6719	45.3854	64	1.41015
Cre02.g094900_4532.1	4529	70.7344	46.7485	38	0.812861
Cre02.g095000_4532.1	710	11.0625	7.31123	15	2.05164
Cre02.g095048_4532.1	4245	66.2969	43.8157	71	1.62042
Cre02.g095050_4532.1	2732	42.6562	28.1916	28	0.993204
Cre02.g095055_4532.1	2978	46.5	30.7319	40	1.30158
Cre02.g095058_4532.1	4380	68.4062	45.2098	56	1.23867
Cre02.g095059_4532.1	5145	80.3594	53.1097	63	1.18623
Cre02.g095062_4532.1	2900	45.2812	29.9265	29	0.969042
Cre02.g095063_4532.1	3674	57.375	37.9192	36	0.949386
Cre02.g095065_4532.1	2902	45.3125	29.9471	30	1.00177
Cre02.g095067_4532.1	2933	45.7969	30.2672	32	1.05725
Cre02.g095069_4532.1	590	9.1875	6.07203	4	0.658758
Cre02.g095071_4532.1	2923	45.6406	30.164	17	0.563586
Cre02.g095072_4532.1	600	9.34375	6.1753	8	1.29548
Cre02.g095073_4532.1	1192	18.5938	12.2886	7	0.569632
Cre02.g095074_4532.1	4234	66.125	43.7021	24	0.549172
Cre02.g095075_4532.1	740	11.5312	7.62102	5	0.65608
Cre02.g095076_4532.1	2121	33.1094	21.882	20	0.913991
Cre02.g095077_4532.1	1351	21.0781	13.9306	20	1.43569
Cre02.g095078_4532.1	2146	33.5	22.1402	28	1.26467
Cre02.g095079_4532.1	2237	34.9219	23.0799	23	0.996537
Cre02.g095081_4532.1	4965	77.5469	51.2509	26	0.507308
Cre02.g095082_4532.1	2685	41.9219	27.7062	21	0.757952
Cre02.g095086_4532.1	1786	27.875	18.4226	23	1.24846
Cre02.g095087_4532.1	2140	33.4062	22.0782	14	0.634108
Cre02.g095091_4532.1	3311	51.7031	34.1707	11	0.321913
Cre02.g095095_4532.1	3225	50.3594	33.2826	18	0.540823
Cre02.g095097_4532.1	941	14.6719	9.69667	6	0.618769
Cre02.g095099_4532.1	5941	92.7969	61.3296	61	0.994625
Cre02.g095100_4532.1	784	12.2188	8.07539	8	0.990664
Cre02.g095101_4532.1	6242	97.5	64.4379	87	1.35014
Cre02.g095102_4532.1	2725	42.5469	28.1193	27	0.960194
Cre02.g095103_4532.1	1969	30.7344	20.3124	26	1.28001
Cre02.g095105_4532.1	833	12.9844	8.5814	3	0.349593
Cre02.g095107_4532.1	1674	26.125	17.2661	17	0.984591
Cre02.g095110_4532.1	465	7.23438	4.78121	2	0.418304
Cre02.g095111_4532.1	4379	68.3906	45.1995	63	1.39382
Cre02.g095113_4532.1	2293	35.7969	23.6582	14	0.591761
Cre02.g095114_4532.1	1521	23.7344	15.6861	21	1.33877
Cre02.g095115_4532.1	1980	30.9062	20.426	14	0.685401
Cre02.g095117_4532.1	1967	30.7031	20.2917	15	0.739217
Cre02.g095119_4532.1	4048	63.2188	41.7814	39	0.93343
Cre02.g095121_4532.1	1663	25.9531	17.1525	6	0.349804
Cre02.g095122_4532.1	760	11.8438	7.82756	10	1.27754
Cre02.g095124_4532.1	3764	58.7812	38.8486	35	0.900933
Cre02.g095126_4532.1	3410	53.25	35.193	36	1.02293
Cre02.g095127_4532.1	1876	29.2812	19.352	18	0.930135
Cre02.g095128_4532.1	1817	28.3594	18.7428	11	0.586893
Cre02.g095129_4532.1	3913	61.1094	40.3873	27	0.668527
Cre02.g095130_4532.1	1829	28.5469	18.8667	15	0.795052
Cre02.g095133_4532.1	969	15.1094	9.98581	5	0.50071
Cre02.g095134_4532.1	1133	17.6719	11.6794	11	0.941831
Cre02.g095135_4532.1	2477	38.6719	25.5583	13	0.508641
Cre02.g095137_4532.1	4184	65.3438	43.1858	44	1.01885
Cre02.g095138_4532.1	2151	33.5781	22.1918	18	0.811109
Cre02.g095141_4532.1	2839	44.3281	29.2965	15	0.512006
Cre02.g095146_4532.1	1106	17.25	11.4006	12	1.05258
Cre02.g095147_4532.1	1549	24.1719	15.9752	10	0.625969
Cre02.g095148_4532.1	1434	22.375	14.7877	5	0.338119
Cre02.g095150_4532.1	3510	54.8125	36.2257	29	0.800537
Cre02.g095151_4532.1	2632	41.0938	27.1589	23	0.846867
Cre02.g095200_4532.1	2799	43.7031	28.8835	25	0.865547
Cre02.g095294_4532.1	2027	31.6406	20.9113	17	0.812956
Cre02.g095350_4532.1	1941	30.2969	20.0233	14	0.699187
Cre02.g095400_4532.1	1297	20.2344	13.3729	6	0.448667
Cre02.g095450_4532.1	1121	17.4844	11.5555	5	0.432696
Cre02.g095500_4532.1	2275	35.5156	23.4723	16	0.681653
Cre02.g095550_4532.1	32189	502.922	332.382	319	0.959739
Cre02.g095600_4532.1	1652	25.7812	17.0389	16	0.939029
Cre02.g095650_4532.1	1824	28.4688	18.815	13	0.690936
Cre02.g095750_4532.1	2097	32.7344	21.6342	22	1.01691
Cre02.g095850_4532.1	1512	23.5938	15.5932	22	1.41088
Cre02.g095900_4532.1	4217	65.8594	43.5266	38	0.87303
Cre02.g096000_4532.1	2063	32.2031	21.2831	28	1.3156
Cre02.g096050_4532.1	2231	34.8281	23.018	9	0.390999
Cre02.g096150_4532.1	895	13.9531	9.22164	12	1.30129
Cre02.g096200_4532.1	1176	18.3438	12.1234	13	1.0723
Cre02.g096250_4532.1	1831	28.5781	18.8873	14	0.741238
Cre02.g096400_4532.1	2119	33.0781	21.8614	17	0.777627
Cre02.g096450_4532.1	683	10.6406	7.03241	9	1.27979
Cre02.g096455_4532.1	2236	34.9062	23.0696	31	1.34376
Cre02.g096500_4532.1	1760	27.4688	18.1541	25	1.3771
Cre02.g096551_4532.1	6114	95.5	63.1161	62	0.982316
Cre02.g096601_4532.1	1502	23.4375	15.4899	20	1.29117
Cre02.g096700_4532.1	2175	33.9531	22.4397	17	0.757587
Cre02.g096737_4532.1	453	7.04688	4.65729	8	1.71774
Cre02.g096900_4532.1	1894	29.5625	19.5379	13	0.665373
Cre02.g096950_4532.1	5084	79.4062	52.4797	42	0.800309
Cre02.g097000_4532.1	1813	28.2969	18.7015	26	1.39027
Cre02.g097100_4532.1	1437	22.4219	14.8187	12	0.80979
Cre02.g097150_4532.1	972	15.1562	10.0168	10	0.998324
Cre02.g097227_4532.1	2597	40.5469	26.7975	19	0.709021
Cre02.g097250_4532.1	3659	57.1406	37.7643	28	0.74144
Cre02.g097300_4532.1	1235	19.2656	12.7327	19	1.49222
Cre02.g097400_4532.1	579	9.01562	5.95844	13	2.18178
Cre02.g097450_4532.1	740	11.5312	7.62102	6	0.787296
Cre02.g097550_4532.1	961	14.9844	9.9032	6	0.605865
Cre02.g097600_4532.1	2492	38.9062	25.7132	27	1.05004
Cre02.g097650_4532.1	1436	22.4062	14.8083	12	0.810355
Cre02.g097800_4532.1	7507	117.266	77.5011	87	1.12257
Cre02.g097850_4532.1	3971	62.0156	40.9862	34	0.829547
Cre02.g097900_4532.1	1469	22.9219	15.1491	15	0.990157
Cre02.g097950_4532.1	3485	54.4219	35.9675	20	0.556057
Cre02.g098050_4532.1	2109	32.9219	21.7581	15	0.689398
Cre02.g098150_4532.1	1688	26.3438	17.4106	11	0.631798
Cre02.g098200_4532.1	2716	42.4062	28.0264	20	0.713614
Cre02.g098250_4532.1	1164	18.1562	11.9995	12	1.00004
Cre02.g098300_4532.1	2116	33.0312	21.8304	24	1.09938
Cre02.g098350_4532.1	2419	37.7656	24.9594	34	1.36221
Cre02.g098400_4532.1	998	15.5625	10.2853	8	0.77781
Cre02.g098450_4532.1	1922	30	19.8271	17	0.857414
Cre02.g098500_4532.1	1845	28.7969	19.0319	21	1.10341
Cre02.g098600_4532.1	4409	68.8594	45.5093	47	1.03276
Cre02.g098650_4532.1	1651	25.7656	17.0285	17	0.998324
Cre02.g098700_4532.1	4554	71.125	47.0066	46	0.978585
Cre02.g098800_4532.1	837	13.0469	8.6227	10	1.15973
Cre02.g098850_4532.1	1778	27.75	18.34	17	0.926934
Cre02.g098900_4532.1	7151	111.703	73.8248	74	1.00237
Cre02.g098950_4532.1	1185	18.4844	12.2164	18	1.47343
Cre02.g099000_4532.1	1068	16.6562	11.0081	15	1.36263
Cre02.g099050_4532.1	5535	86.4531	57.137	47	0.822584
Cre02.g099100_4532.1	4738	74	48.9067	37	0.756542
Cre02.g099150_4532.1	1295	20.2031	13.3523	15	1.1234
Cre02.g099200_4532.1	6229	97.2969	64.3037	64	0.995277
Cre02.g099400_4532.1	3186	49.75	32.8799	28	0.851585
Cre02.g099550_4532.1	7521	117.484	77.6456	72	0.92729
Cre02.g099650_4532.1	1138	17.75	11.731	19	1.61964
Cre02.g099750_4532.1	9429	147.297	97.3488	98	1.00669
Cre02.g099800_4532.1	1494	23.3125	15.4073	16	1.03847
Cre02.g099850_4532.1	1505	23.4844	15.5209	17	1.0953
Cre02.g099950_4532.1	1353	21.1094	13.9512	29	2.07867
Cre02.g100000_4532.1	1131	17.6406	11.6587	11	0.9435
Cre02.g100050_4532.1	1693	26.4219	17.4623	14	0.801729
Cre02.g100100_4532.1	6594	103	68.0729	41	0.602296
Cre02.g100150_4532.1	1059	16.5156	10.9152	15	1.37423
Cre02.g100200_4532.1	773	12.0469	7.9618	10	1.256
Cre02.g100250_4532.1	1438	22.4375	14.829	9	0.60692
Cre02.g100300_4532.1	2905	45.3594	29.9781	32	1.06745
Cre02.g100350_4532.1	1754	27.375	18.0922	10	0.552725
Cre02.g100400_4532.1	481	7.48438	4.94644	7	1.41516
Cre02.g100600_4532.1	2665	41.6094	27.4997	24	0.872736
Cre02.g100700_4532.1	2737	42.7344	28.2432	27	0.955982
Cre02.g100750_4532.1	2084	32.5312	21.5	20	0.930234
Cre02.g100800_4532.1	3800	59.3438	39.2204	25	0.637424
Cre02.g100850_4532.1	2624	40.9688	27.0763	21	0.775585
Cre02.g100900_4532.1	3982	62.1875	41.0998	27	0.656937
Cre02.g101000_4532.1	1184	18.4688	12.206	7	0.573487
Cre02.g101050_4532.1	1884	29.4062	19.4346	22	1.132
Cre02.g101100_4532.1	1110	17.3125	11.4419	11	0.961382
Cre02.g101150_4532.1	3166	49.4375	32.6733	26	0.795756
Cre02.g101200_4532.1	2270	35.4375	23.4207	27	1.15283
Cre02.g101250_4532.1	3588	56.0312	37.0312	35	0.94515
Cre02.g101300_4532.1	1986	31	20.488	26	1.26904
Cre02.g101350_4532.1	785	12.2344	8.08572	11	1.36042
Cre02.g101400_4532.1	5401	84.3594	55.7533	48	0.860936
Cre02.g101500_4532.1	2314	36.125	23.8751	24	1.00523
Cre02.g101550_4532.1	2427	37.8906	25.042	18	0.718793
Cre02.g101635_4532.1	1519	23.7031	15.6654	10	0.638348
Cre02.g101700_4532.1	838	13.0625	8.63303	6	0.695005
Cre02.g101750_4532.1	2375	37.0781	24.505	36	1.46909
Cre02.g101800_4532.1	740	11.5312	7.62102	8	1.04973
Cre02.g101900_4532.1	4577	71.4844	47.2441	41	0.867832
Cre02.g101950_4532.1	2607	40.7031	26.9008	12	0.446084
Cre02.g102050_4532.1	2891	45.1406	29.8335	29	0.972061
Cre02.g102100_4532.1	2092	32.6562	21.5826	17	0.787673
Cre02.g102250_4532.1	988	15.4062	10.182	12	1.17855
Cre02.g102350_4532.1	1078	16.8125	11.1114	11	0.989973
Cre02.g102450_4532.1	1483	23.1406	15.2937	13	0.850024
Cre02.g102500_4532.1	2771	43.2656	28.5943	57	1.9934
Cre02.g102551_4532.1	3590	56.0625	37.0518	35	0.944623
Cre02.g102600_4532.1	3716	58.0312	38.353	32	0.834356
Cre02.g102700_4532.1	2814	43.9375	29.0384	24	0.826493
Cre02.g102750_4532.1	2417	37.7344	24.9387	24	0.962359
Cre02.g102850_4532.1	4240	66.2188	43.7641	36	0.822592
Cre02.g102950_4532.1	2012	31.4062	20.7564	21	1.01173
Cre02.g103000_4532.1	2090	32.625	21.5619	28	1.29859
Cre02.g103050_4532.1	2030	31.6875	20.9423	22	1.0505
Cre02.g103100_4532.1	1308	20.4062	13.4865	11	0.815629
Cre02.g103150_4532.1	1118	17.4375	11.5245	16	1.38835
Cre02.g103250_4532.1	5915	92.3906	61.0611	63	1.03175
Cre02.g103400_4532.1	5833	91.1094	60.2143	49	0.81376
Cre02.g103450_4532.1	2532	39.5312	26.1263	27	1.03344
Cre02.g103500_4532.1	912	14.2188	9.3972	9	0.957732
Cre02.g103550_4532.1	659	10.2656	6.78457	6	0.88436
Cre02.g103600_4532.1	3057	47.7344	31.5477	30	0.95094
Cre02.g103700_4532.1	1767	27.5781	18.2264	26	1.4265
Cre02.g103800_4532.1	5934	92.6875	61.2573	70	1.14272
Cre02.g103850_4532.1	887	13.8281	9.13903	6	0.656525
Cre02.g103900_4532.1	2243	35.0156	23.1419	36	1.55562
Cre02.g103950_4532.1	2139	33.3906	22.0679	26	1.17818
Cre02.g104000_4532.1	791	12.3281	8.14768	3	0.368203
Cre02.g104100_4532.1	1563	24.3906	16.1198	13	0.806461
Cre02.g104150_4532.1	11157	174.297	115.193	113	0.980961
Cre02.g104250_4532.1	6709	104.797	69.2604	92	1.32832
Cre02.g104350_4532.1	1563	24.3906	16.1198	18	1.11664
Cre02.g104400_4532.1	5235	81.7656	54.039	49	0.906752
Cre02.g104450_4532.1	2258	35.25	23.2968	33	1.4165
Cre02.g104500_4532.1	1300	20.2812	13.4039	24	1.79052
Cre02.g104550_4532.1	1687	26.3281	17.4003	18	1.03446
Cre02.g104600_4532.1	694	10.8125	7.146	7	0.979569
Cre02.g104650_4532.1	3772	58.9062	38.9312	36	0.924707
Cre02.g104700_4532.1	4388	68.5312	45.2924	65	1.43512
Cre02.g104725_4532.1	3893	60.7969	40.1808	47	1.16971
Cre02.g104750_4532.1	2596	40.5312	26.7872	21	0.783957
Cre02.g104800_4532.1	761	11.8594	7.83788	8	1.02068
Cre02.g104850_4532.1	1333	20.7969	13.7447	14	1.01858
Cre02.g104900_4532.1	1342	20.9375	13.8376	8	0.578134
Cre02.g105000_4532.1	3488	54.4688	35.9985	44	1.22227
Cre02.g105050_4532.1	1571	24.5156	16.2024	16	0.987507
Cre02.g105150_4532.1	2605	40.6719	26.8801	31	1.15327
Cre02.g105200_4532.1	1648	25.7188	16.9976	28	1.64729
Cre02.g105250_4532.1	5287	82.5781	54.576	47	0.861184
Cre02.g105287_4532.1	1394	21.75	14.3746	11	0.765238
Cre02.g105350_4532.1	2493	38.9219	25.7235	30	1.16625
Cre02.g105400_4532.1	2581	40.2969	26.6323	26	0.976259
Cre02.g105450_4532.1	2312	36.0938	23.8544	22	0.922261
Cre02.g105500_4532.1	1677	26.1719	17.297	19	1.09845
Cre02.g105550_4532.1	3197	49.9219	32.9935	28	0.848653
Cre02.g105600_4532.1	3502	54.6875	36.1431	48	1.32806
Cre02.g105700_4532.1	1225	19.1094	12.6294	12	0.950162
Cre02.g105800_4532.1	3928	61.3438	40.5422	30	0.73997
Cre02.g105900_4532.1	1923	30.0156	19.8374	23	1.15943
Cre02.g106000_4532.1	3219	50.2656	33.2206	33	0.993358
Cre02.g106050_4532.1	3074	48	31.7233	32	1.00872
Cre02.g106150_4532.1	763	11.8906	7.85854	6	0.763501
Cre02.g106200_4532.1	1103	17.2031	11.3696	18	1.58317
Cre02.g106250_4532.1	2783	43.4531	28.7182	23	0.800885
Cre02.g106300_4532.1	1413	22.0469	14.5708	18	1.23535
Cre02.g106400_4532.1	3267	51.0156	33.7163	42	1.24569
Cre02.g106450_4532.1	2584	40.3438	26.6633	23	0.86261
Cre02.g106550_4532.1	1274	19.875	13.1354	9	0.68517
Cre02.g106600_4532.1	500	7.78125	5.14264	6	1.16672
Cre02.g106700_4532.1	4484	70.0312	46.2838	32	0.691387
Cre02.g106750_4532.1	1509	23.5469	15.5622	9	0.578325
Cre02.g106800_4532.1	2356	36.7812	24.3088	21	0.863885
Cre02.g106850_4532.1	1211	18.8906	12.4848	12	0.961165
Cre02.g106950_4532.1	1583	24.7031	16.3263	28	1.71502
Cre02.g107000_4532.1	1748	27.2812	18.0302	20	1.10925
Cre02.g107050_4532.1	12941	202.172	133.616	185	1.38457
Cre02.g107100_4532.1	9105	142.234	94.0029	108	1.1489
Cre02.g107150_4532.1	788	12.2812	8.1167	9	1.10883
Cre02.g107300_4532.1	1366	21.3125	14.0855	24	1.70388
Cre02.g107350_4532.1	15005	234.422	154.93	179	1.15536
Cre02.g107400_4532.1	4109	64.1719	42.4113	32	0.754516
Cre02.g107450_4532.1	1398	21.8125	14.4159	19	1.31799
Cre02.g107500_4532.1	3804	59.4062	39.2617	37	0.942394
Cre02.g107550_4532.1	1645	25.6719	16.9666	24	1.41454
Cre02.g107600_4532.1	1397	21.7969	14.4056	14	0.971845
Cre02.g107700_4532.1	4025	62.8594	41.5439	41	0.986908
Cre02.g107750_4532.1	1083	16.8906	11.163	7	0.627069
Cre02.g107800_4532.1	2887	45.0781	29.7922	26	0.872711
Cre02.g107900_4532.1	2032	31.7188	20.963	25	1.19258
Cre02.g108000_4532.1	2583	40.3281	26.6529	24	0.900464
Cre02.g108050_4532.1	849	13.2344	8.74662	7	0.800309
Cre02.g108100_4532.1	3327	51.9531	34.3359	47	1.36883
Cre02.g108150_4532.1	2424	37.8438	25.011	14	0.559754
Cre02.g108200_4532.1	1774	27.6875	18.2987	13	0.710432
Cre02.g108250_4532.1	2378	37.125	24.536	22	0.896642
Cre02.g108300_4532.1	1401	21.8594	14.4469	36	2.49188
Cre02.g108350_4532.1	4214	65.8125	43.4956	66	1.51739
Cre02.g108400_4532.1	471	7.32812	4.84317	4	0.825905
Cre02.g108550_4532.1	1962	30.625	20.2401	25	1.23517
Cre02.g108750_4532.1	3271	51.0781	33.7576	33	0.977557
Cre02.g108800_4532.1	5401	84.3594	55.7533	33	0.591894
Cre02.g108900_4532.1	602	9.375	6.19595	5	0.806978
Cre02.g108950_4532.1	3097	48.3594	31.9608	24	0.75092
Cre02.g109000_4532.1	2738	42.75	28.2536	22	0.778663
Cre02.g109050_4532.1	2839	44.3281	29.2965	23	0.785076
Cre02.g109100_4532.1	5139	80.2656	53.0477	75	1.41382
Cre02.g109200_4532.1	1800	28.0938	18.5672	14	0.754017
Cre02.g109250_4532.1	1981	30.9219	20.4363	25	1.22331
Cre02.g109366_4532.1	2329	36.3594	24.03	29	1.20683
Cre02.g109400_4532.1	1448	22.5938	14.9322	14	0.937568
Cre02.g109550_4532.1	1466	22.875	15.1181	10	0.661458
Cre02.g109600_4532.1	1334	20.8125	13.755	17	1.23591
Cre02.g109650_4532.1	4005	62.5469	41.3373	57	1.3789
Cre02.g109683_4532.1	1678	26.1875	17.3074	15	0.866683
Cre02.g109800_4532.1	2193	34.2344	22.6256	30	1.32593
Cre02.g109850_4532.1	1318	20.5625	13.5898	15	1.10377
Cre02.g109900_4532.1	2480	38.7188	25.5893	37	1.44592
Cre02.g110000_4532.1	3391	52.9531	34.9968	42	1.20011
Cre02.g110050_4532.1	4528	70.7188	46.7381	46	0.984207
Cre02.g110100_4532.1	4614	72.0625	47.6262	74	1.55377
Cre02.g110150_4532.1	4445	69.4219	45.881	74	1.61287
Cre02.g110200_4532.1	3548	55.4062	36.6181	37	1.01043
Cre02.g110250_4532.1	1012	15.7812	10.4299	10	0.958786
Cre02.g110350_4532.1	909	14.1719	9.36622	9	0.9609
Cre02.g110400_4532.1	1771	27.6406	18.2677	23	1.25905
Cre02.g110500_4532.1	1662	25.9375	17.1421	13	0.758365
Cre02.g110600_4532.1	1775	27.7031	18.309	19	1.03774
Cre02.g110650_4532.1	3762	58.75	38.828	46	1.18471
Cre02.g110700_4532.1	10163	158.766	104.928	100	0.95303
Cre02.g110750_4532.1	1263	19.7031	13.0218	11	0.844735
Cre02.g110800_4532.1	6645	103.797	68.5995	83	1.20992
Cre02.g110950_4532.1	1998	31.1875	20.6119	25	1.21289
Cre02.g111000_4532.1	1387	21.6406	14.3023	24	1.67805
Cre02.g111050_4532.1	1587	24.7656	16.3676	24	1.46631
Cre02.g111150_4532.1	2156	33.6562	22.2435	26	1.16888
Cre02.g111200_4532.1	2870	44.8125	29.6167	47	1.58694
Cre02.g111300_4532.1	2225	34.7344	22.956	27	1.17616
Cre02.g111350_4532.1	2422	37.8125	24.9903	19	0.760294
Cre02.g111400_4532.1	1007	15.7031	10.3782	16	1.54169
Cre02.g111500_4532.1	6166	96.3125	63.6531	93	1.46104
Cre02.g111550_4532.1	7034	109.875	72.6166	63	0.86757
Cre02.g111650_4532.1	2935	45.8281	30.2879	22	0.726363
Cre02.g111700_4532.1	847	13.2031	8.72597	4	0.458402
Cre02.g111800_4532.1	1579	24.6406	16.285	21	1.28953
Cre02.g111850_4532.1	4751	74.2031	49.041	50	1.01956
Cre02.g111900_4532.1	688	10.7188	7.08404	7	0.988137
Cre02.g111950_4532.1	5053	78.9219	52.1596	59	1.13114
Cre02.g112050_4532.1	2898	45.25	29.9058	30	1.00315
Cre02.g112100_4532.1	2805	43.7969	28.9454	24	0.829146
Cre02.g112150_4532.1	2618	40.875	27.0144	31	1.14754
Cre02.g112200_4532.1	9390	146.688	96.946	115	1.18623
Cre02.g112250_4532.1	1844	28.7812	19.0216	21	1.10401
Cre02.g112300_4532.1	1517	23.6719	15.6448	19	1.21446
Cre02.g112333_4532.1	4377	68.3594	45.1788	56	1.23952
Cre02.g112400_4532.1	1416	22.0938	14.6018	22	1.50666
Cre02.g112500_4532.1	3170	49.5	32.7146	20	0.611347
Cre02.g112550_4532.1	7113	111.109	73.4324	89	1.212
Cre02.g112600_4532.1	1505	23.4844	15.5209	16	1.03087
Cre02.g112650_4532.1	592	9.21875	6.09269	8	1.31305
Cre02.g112750_4532.1	5889	91.9844	60.7926	76	1.25015
Cre02.g112800_4532.1	2934	45.8125	30.2776	30	0.990833
Cre02.g112850_4532.1	1687	26.3281	17.4003	21	1.20688
Cre02.g112900_4532.1	1965	30.6719	20.2711	26	1.28261
Cre02.g112950_4532.1	1031	16.0781	10.6261	13	1.22341
Cre02.g113050_4532.1	1228	19.1562	12.6604	13	1.02682
Cre02.g113200_4532.1	1231	19.2031	12.6914	13	1.02432
Cre02.g113250_4532.1	2013	31.4219	20.7668	20	0.963077
Cre02.g113300_4532.1	4771	74.5156	49.2475	44	0.893446
Cre02.g113350_4532.1	6482	101.25	66.9163	84	1.2553
Cre02.g113400_4532.1	1151	17.9531	11.8653	8	0.674238
Cre02.g113450_4532.1	3078	48.0625	31.7646	37	1.16482
Cre02.g113500_4532.1	2934	45.8125	30.2776	21	0.693583
Cre02.g113550_4532.1	1170	18.25	12.0615	13	1.07781
Cre02.g113600_4532.1	2713	42.3594	27.9954	34	1.21449
Cre02.g113626_4532.1	2890	45.125	29.8232	21	0.70415
Cre02.g113652_4532.1	1258	19.625	12.9702	15	1.1565
Cre02.g113700_4532.1	1209	18.8594	12.4642	8	0.641839
Cre02.g113750_4532.1	1914	29.875	19.7444	25	1.26618
Cre02.g113751_4532.1	1846	28.8125	19.0422	23	1.20784
Cre02.g113752_4532.1	2379	37.1406	24.5463	26	1.05922
Cre02.g113850_4532.1	1769	27.6094	18.2471	15	0.822049
Cre02.g113900_4532.1	1483	23.1406	15.2937	11	0.719251
Cre02.g113950_4532.1	1490	23.25	15.366	9	0.58571
Cre02.g114050_4532.1	2992	46.7188	30.8765	21	0.680129
Cre02.g114200_4532.1	1850	28.875	19.0835	14	0.733617
Cre02.g114250_4532.1	1362	21.25	14.0442	14	0.996855
Cre02.g114300_4532.1	2249	35.1094	23.2038	32	1.37908
Cre02.g114350_4532.1	1601	24.9844	16.5122	15	0.908418
Cre02.g114400_4532.1	1455	22.7031	15.0045	13	0.866405
Cre02.g114500_4532.1	3136	48.9688	32.3635	24	0.741575
Cre02.g114650_4532.1	1126	17.5625	11.6071	11	0.947697
Cre02.g114700_4532.1	690	10.75	7.10469	9	1.26677
Cre02.g114750_4532.1	3444	53.7812	35.5441	44	1.2379
Cre02.g114850_4532.1	3036	47.4062	31.3309	26	0.829852
Cre02.g114900_4532.1	2964	46.2812	30.5874	20	0.653865
Cre02.g114950_4532.1	1345	20.9844	13.8686	14	1.00947
Cre02.g115000_4532.1	1551	24.2031	15.9959	15	0.937741
Cre02.g115050_4532.1	1120	17.4688	11.5451	9	0.77955
Cre02.g115100_4532.1	2114	33	21.8098	24	1.10042
Cre02.g115150_4532.1	1354	21.125	13.9615	12	0.859503
Cre02.g115200_4532.1	471	7.32812	4.84317	4	0.825905
Cre02.g115250_4532.1	2083	32.5156	21.4896	21	0.977215
Cre02.g115300_4532.1	4874	76.125	50.3111	45	0.894434
Cre02.g115350_4532.1	2940	45.9062	30.3395	24	0.791047
Cre02.g115400_4532.1	13274	207.375	137.055	157	1.14553
Cre02.g115450_4532.1	7116	111.156	73.4634	92	1.25232
Cre02.g115508_4532.1	3713	57.9844	38.322	37	0.965503
Cre02.g115550_4532.1	865	13.4844	8.91185	11	1.23431
Cre02.g115600_4532.1	3199	49.9531	33.0141	29	0.878412
Cre02.g115650_4532.1	1502	23.4375	15.4899	13	0.839257
Cre02.g115800_4532.1	1177	18.3594	12.1337	16	1.31864
Cre02.g115850_4532.1	874	13.625	9.00479	12	1.33262
Cre02.g115900_4532.1	908	14.1562	9.35589	14	1.49638
Cre02.g116000_4532.1	1173	18.2969	12.0924	5	0.413482
Cre02.g116050_4532.1	6917	108.047	71.4084	72	1.00829
Cre02.g116100_4532.1	9890	154.5	102.109	70	0.68554
Cre02.g116150_4532.1	3397	53.0469	35.0588	26	0.741612
Cre02.g116200_4532.1	679	10.5781	6.9911	2	0.286078
Cre02.g116250_4532.1	865	13.4844	8.91185	12	1.34652
Cre02.g116350_4532.1	1982	30.9375	20.4466	21	1.02706
Cre02.g116400_4532.1	1099	17.1406	11.3283	4	0.353099
Cre02.g116450_4532.1	1058	16.5	10.9049	13	1.19213
Cre02.g116500_4532.1	1802	28.125	18.5879	20	1.07597
Cre02.g116600_4532.1	1829	28.5469	18.8667	23	1.21908
Cre02.g116700_4532.1	2131	33.2656	21.9853	25	1.13712
Cre02.g116750_4532.1	2150	33.5625	22.1815	19	0.856569
Cre02.g116800_4532.1	3109	48.5469	32.0847	78	2.43106
Cre02.g116850_4532.1	1403	21.8906	14.4676	9	0.622082
Cre02.g116950_4532.1	1316	20.5312	13.5691	14	1.03175
Cre02.g117000_4532.1	10575	165.203	109.183	107	0.980006
Cre02.g117050_4532.1	4762	74.375	49.1546	58	1.17995
Cre02.g117150_4532.1	1811	28.2656	18.6808	13	0.695902
Cre02.g117200_4532.1	2751	42.9531	28.3878	22	0.774981
Cre02.g117250_4532.1	2002	31.25	20.6532	26	1.25889
Cre02.g117300_4532.1	1157	18.0469	11.9272	11	0.922261
Cre02.g117350_4532.1	1953	30.4844	20.1472	18	0.893425
Cre02.g117400_4532.1	3655	57.0781	37.723	34	0.901306
Cre02.g117410_4532.1	1879	29.3281	19.383	9	0.464324
Cre02.g117500_4532.1	2021	31.5469	20.8494	19	0.911298
Cre02.g117550_4532.1	989	15.4219	10.1923	3	0.294339
Cre02.g117600_4532.1	1767	27.5781	18.2264	19	1.04244
Cre02.g117650_4532.1	1976	30.8438	20.3847	24	1.17735
Cre02.g117781_4532.1	1450	22.625	14.9529	20	1.33753
Cre02.g117813_4532.1	3615	56.4531	37.31	32	0.85768
Cre02.g117850_4532.1	4665	72.8594	48.1529	42	0.872222
Cre02.g117900_4532.1	3785	59.1094	39.0655	42	1.07512
Cre02.g117950_4532.1	2157	33.6719	22.2538	13	0.58417
Cre02.g118000_4532.1	3151	49.2031	32.5184	36	1.10706
Cre02.g118050_4532.1	1314	20.5	13.5485	13	0.959517
Cre02.g118200_4532.1	1245	19.4219	12.836	16	1.2465
Cre02.g118250_4532.1	1016	15.8438	10.4712	16	1.52801
Cre02.g118300_4532.1	2397	37.4219	24.7322	18	0.727797
Cre02.g118350_4532.1	3715	58.0156	38.3426	43	1.12147
Cre02.g118400_4532.1	2065	32.2344	21.3038	17	0.797981
Cre02.g118450_4532.1	3255	50.8281	33.5924	32	0.952596
Cre02.g118500_4532.1	3249	50.7344	33.5304	33	0.98418
Cre02.g118600_4532.1	1602	25	16.5225	16	0.968374
Cre02.g118650_4532.1	4337	67.7344	44.7658	22	0.491447
Cre02.g118750_4532.1	2196	34.2812	22.6565	21	0.926885
Cre02.g118801_4532.1	2602	40.625	26.8491	29	1.08011
Cre02.g118900_4532.1	1356	21.1562	13.9822	9	0.643675
Cre02.g118950_4532.1	372	5.78125	3.82084	4	1.04689
Cre02.g119000_4532.1	1709	26.6719	17.6275	27	1.5317
Cre02.g119050_4532.1	1986	31	20.488	21	1.02499
Cre02.g119100_4532.1	2570	40.125	26.5187	24	0.905022
Cre02.g119150_4532.1	2334	36.4375	24.0816	25	1.03814
Cre02.g119300_4532.1	667	10.3906	6.86718	6	0.873721
Cre02.g119350_4532.1	1365	21.2969	14.0751	15	1.06571
Cre02.g119400_4532.1	1879	29.3281	19.383	26	1.34138
Cre02.g119450_4532.1	2808	43.8438	28.9764	27	0.931792
Cre02.g119500_4532.1	1989	31.0469	20.5189	17	0.828503
Cre02.g119550_4532.1	974	15.1875	10.0374	9	0.896642
Cre02.g119650_4532.1	2190	34.1875	22.5946	19	0.84091
Cre02.g119651_4532.1	2821	44.0469	29.1107	27	0.927495
Cre02.g119700_4532.1	2201	34.3594	22.7082	19	0.836703
Cre02.g119800_4532.1	8494	132.688	87.6934	70	0.798236
Cre02.g119850_4532.1	4856	75.8438	50.1253	49	0.977551
Cre02.g119900_4532.1	1362	21.25	14.0442	16	1.13926
Cre02.g119950_4532.1	2002	31.25	20.6532	23	1.11363
Cre02.g120050_4532.1	1183	18.4531	12.1957	6	0.491977
Cre02.g120100_4532.1	666	10.375	6.85686	9	1.31255
Cre02.g120150_4532.1	907	14.1406	9.34556	15	1.60504
Cre02.g120250_4532.1	2542	39.6875	26.2295	19	0.724374
Cre02.g120350_4532.1	3725	58.1719	38.4459	35	0.91037
Cre02.g140900_4532.1	2355	36.7656	24.2985	34	1.39927
Cre02.g140981_4532.1	2245	35.0469	23.1625	36	1.55423
Cre02.g141000_4532.1	6883	107.516	71.0573	79	1.11178
Cre02.g141050_4532.1	3458	54	35.6887	26	0.728522
Cre02.g141100_4532.1	1480	23.0938	15.2627	10	0.655192
Cre02.g141106_4532.1	3153	49.2344	32.5391	39	1.19856
Cre02.g141200_4532.1	1187	18.5156	12.237	20	1.63439
Cre02.g141250_4532.1	1792	27.9688	18.4846	23	1.24428
Cre02.g141350_4532.1	1206	18.8125	12.4332	7	0.563008
Cre02.g141400_4532.1	1915	29.8906	19.7548	23	1.16428
Cre02.g141506_4532.1	3733	58.2969	38.5285	31	0.804599
Cre02.g141550_4532.1	1003	15.6406	10.3369	8	0.773925
Cre02.g141600_4532.1	1543	24.0781	15.9133	12	0.754087
Cre02.g141606_4532.1	12594	196.75	130.032	142	1.09204
Cre02.g141626_4532.1	4323	67.5156	44.6212	42	0.941257
Cre02.g141646_4532.1	1333	20.7969	13.7447	14	1.01858
Cre02.g141666_4532.1	2676	41.7812	27.6133	18	0.65186
Cre02.g141695_4532.1	672	10.4688	6.91882	2	0.289067
Cre02.g141700_4532.1	2369	36.9844	24.443	17	0.695495
Cre02.g141701_4532.1	2165	33.7969	22.3364	27	1.20879
Cre02.g141706_4532.1	1417	22.1094	14.6121	12	0.821236
Cre02.g141726_4532.1	1369	21.3594	14.1164	13	0.920911
Cre02.g141766_4532.1	1528	23.8438	15.7584	19	1.20571
Cre02.g141800_4532.1	3127	48.8281	32.2706	21	0.650747
Cre02.g141806_4532.1	1913	29.8594	19.7341	20	1.01347
Cre02.g141846_4532.1	1539	24.0156	15.872	11	0.693046
Cre02.g141850_4532.1	973	15.1719	10.0271	10	0.997295
Cre02.g141900_4532.1	919	14.3281	9.46948	11	1.16163
Cre02.g141946_4532.1	6218	97.125	64.1901	103	1.60461
Cre02.g141950_4532.1	1463	22.8281	15.0871	18	1.19307
Cre02.g142000_4532.1	696	10.8438	7.16665	3	0.418605
Cre02.g142050_4532.1	2195	34.2656	22.6462	26	1.14809
Cre02.g142066_4532.1	2224	34.7188	22.9457	29	1.26385
Cre02.g142086_4532.1	1150	17.9375	11.8549	18	1.51836
Cre02.g142126_4532.1	851	13.2656	8.76728	11	1.25467
Cre02.g142146_4532.1	1352	21.0938	13.9409	14	1.00424
Cre02.g142150_4532.1	583	9.07812	5.99975	7	1.16672
Cre02.g142166_4532.1	9810	153.25	101.283	154	1.52049
Cre02.g142186_4532.1	1371	21.3906	14.1371	14	0.990302
Cre02.g142200_4532.1	883	13.7656	9.09773	10	1.09918
Cre02.g142206_4532.1	1160	18.0938	11.9582	4	0.334499
Cre02.g142226_4532.1	5732	89.5312	59.1714	69	1.1661
Cre02.g142266_4532.1	2263	35.3281	23.3484	23	0.985077
Cre02.g142351_4532.1	2813	43.9219	29.028	22	0.757888
Cre02.g142352_4532.1	4109	64.1719	42.4113	37	0.872409
Cre02.g142366_4532.1	2796	43.6562	28.8525	34	1.17841
Cre02.g142546_4532.1	1157	18.0469	11.9272	7	0.586893
Cre02.g142601_4532.1	3693	57.6719	38.1154	14	0.367305
Cre02.g142650_4532.1	3252	50.7812	33.5614	21	0.625718
Cre02.g142687_4532.1	590	9.1875	6.07203	8	1.31752
Cre02.g142700_4532.1	4454	69.5625	45.974	55	1.19633
Cre02.g142900_4532.1	3851	60.1406	39.747	28	0.704455
Cre02.g143000_4532.1	1300	20.2812	13.4039	19	1.4175
Cre02.g143050_4532.1	428	6.65625	4.39913	2	0.454636
Cre02.g143200_4532.1	3666	57.25	37.8366	16	0.422871
Cre02.g143250_4532.1	1138	17.75	11.731	11	0.937686
Cre02.g143307_4532.1	3384	52.8438	34.9245	35	1.00216
Cre02.g143327_4532.1	1687	26.3281	17.4003	26	1.49423
Cre02.g143350_4532.1	3850	60.125	39.7367	44	1.10729
Cre02.g143367_4532.1	891	13.8906	9.18034	12	1.30714
Cre02.g143400_4532.1	3975	62.0781	41.0275	39	0.950581
Cre02.g143427_4532.1	1025	15.9844	10.5641	16	1.51456
Cre02.g143447_4532.1	1189	18.5469	12.2577	9	0.734235
Cre02.g143450_4532.1	822	12.8125	8.4678	13	1.53523
Cre02.g143500_4532.1	5538	86.5	57.168	49	0.857123
Cre02.g143507_4532.1	676	10.5312	6.96012	7	1.00573
Cre02.g143527_4532.1	1029	16.0469	10.6054	16	1.50866
Cre02.g143547_4532.1	2306	36	23.7925	13	0.546392
Cre02.g143550_4532.1	1073	16.7344	11.0598	10	0.904177
Cre02.g143567_4532.1	594	9.25	6.11334	3	0.49073
Cre02.g143587_4532.1	3928	61.3438	40.5422	26	0.641307
Cre02.g143600_4532.1	6581	102.797	67.9386	67	0.986184
Cre02.g143635_4532.1	1391	21.7031	14.3436	11	0.766891
Cre02.g143650_4532.1	2157	33.6719	22.2538	11	0.494298
Cre02.g143800_4532.1	8240	128.719	85.0704	55	0.646523
Cre02.g143850_4532.1	1125	17.5469	11.5968	7	0.603617
Cre02.g143861_4532.1	1489	23.2344	15.3556	11	0.716349
Cre02.g143900_4532.1	2748	42.9062	28.3568	18	0.634768
Cre02.g144000_4532.1	1156	18.0312	11.9169	8	0.671316
Cre02.g144002_4532.1	2648	41.3438	27.3242	11	0.402574
Cre02.g144005_4532.1	1205	18.7969	12.4229	10	0.804966
Cre02.g144006_4532.1	3715	58.0156	38.3426	27	0.704177
Cre02.g144050_4532.1	2403	37.5156	24.7941	27	1.08897
Cre02.g144100_4532.1	2675	41.7656	27.603	18	0.652104
Cre02.g144250_4532.1	2186	34.125	22.5533	12	0.532074
Cre02.g144251_4532.1	2664	41.5938	27.4894	36	1.3096
Cre02.g144252_4532.1	5975	93.3281	61.6807	45	0.729563
Cre02.g144300_4532.1	1534	23.9375	15.8203	23	1.45382
Cre02.g144400_4532.1	864	13.4688	8.90152	10	1.1234
Cre02.g144500_4532.1	2631	41.0781	27.1486	37	1.36287
Cre02.g144600_4532.1	2525	39.4219	26.054	22	0.844401
Cre02.g144650_4532.1	2199	34.3281	22.6875	20	0.881542
Cre02.g144700_4532.1	2169	33.8594	22.3777	33	1.47468
Cre02.g144750_4532.1	2041	31.8594	21.0559	29	1.37729
Cre02.g144800_4532.1	2060	32.1562	21.2521	22	1.03519
Cre02.g144850_4532.1	1018	15.875	10.4918	8	0.762499
Cre02.g144900_4532.1	2111	32.9531	21.7788	21	0.964241
Cre02.g144950_4532.1	3334	52.0625	34.4082	44	1.27877
Cre02.g145000_4532.1	1099	17.1406	11.3283	10	0.882747
Cre02.g145050_4532.1	1326	20.6875	13.6724	12	0.87768
Cre02.g145100_4532.1	3913	61.1094	40.3873	44	1.08945
Cre02.g145150_4532.1	3422	53.4375	35.3169	47	1.33081
Cre02.g145200_4532.1	2414	37.6875	24.9077	25	1.0037
Cre02.g145231_4532.1	1240	19.3438	12.7843	12	0.93865
Cre02.g145300_4532.1	873	13.6094	8.99446	18	2.00123
Cre02.g145350_4532.1	3270	51.0625	33.7473	45	1.33344
Cre02.g145452_4532.1	1521	23.7344	15.6861	24	1.53002
Cre02.g145500_4532.1	1791	27.9531	18.4743	22	1.19085
Cre02.g145550_4532.1	1416	22.0938	14.6018	14	0.958786
Cre02.g145650_4532.1	6792	106.094	70.1175	71	1.01259
Cre02.g145700_4532.1	2198	34.3125	22.6772	35	1.5434
Cre02.g145750_4532.1	1811	28.2656	18.6808	20	1.07062
Cre02.g145800_4532.1	1203	18.7656	12.4022	11	0.886937
Cre02.g145850_4532.1	2239	34.9531	23.1006	33	1.42854
Cre02.g145900_4532.1	1085	16.9219	11.1837	18	1.60949
Cre02.g145950_4532.1	1895	29.5781	19.5482	18	0.920799
Cre02.g146000_4532.1	2815	43.9531	29.0487	35	1.20487
Cre02.g146050_4532.1	1562	24.375	16.1095	15	0.931129
Cre02.g146100_4532.1	2861	44.6719	29.5237	36	1.21936
Cre02.g146150_4532.1	4286	66.9375	44.2391	40	0.904177
Cre02.g146200_4532.1	1363	21.2656	14.0545	12	0.85382
Cre02.g146250_4532.1	1944	30.3438	20.0542	24	1.19675
Cre02.g146300_4532.1	9236	144.281	95.3557	117	1.22698
Cre02.g146450_4532.1	5987	93.5156	61.8046	79	1.27822
Cre02.g146500_4532.1	4326	67.5625	44.6522	31	0.694255
Cre02.g146600_4532.1	1690	26.375	17.4313	9	0.516313
Cre02.g146650_4532.1	5073	79.2344	52.3661	44	0.840238
Cre02.g146700_4532.1	612	9.53125	6.29922	8	1.27
Cre02.g146850_4532.1	3327	51.9531	34.3359	26	0.757225
Cre02.g146900_4532.1	3636	56.7812	37.5268	28	0.746133
Cre02.g146950_4532.1	2417	37.7344	24.9387	18	0.721769
Cre02.g147000_4532.1	1183	18.4531	12.1957	13	1.06595
Cre02.g147150_4532.1	9998	156.188	103.225	95	0.920323
Cre02.g147300_4532.1	1047	16.3281	10.7913	17	1.57535
Cre02.g147301_4532.1	1476	23.0312	15.2214	20	1.31394
Cre02.g147302_4532.1	1553	24.2344	16.0165	13	0.811661
Cre02.g147350_4532.1	3345	52.2344	34.5218	34	0.984885
Cre02.g147450_4532.1	2367	36.9531	24.4224	27	1.10554
Cre02.g147500_4532.1	1017	15.8594	10.4815	7	0.667844
Cre02.g147650_4532.1	1504	23.4688	15.5105	10	0.644723
Cre02.g147700_4532.1	2089	32.6094	21.5516	14	0.649604
Cre02.g147750_4532.1	3797	59.2969	39.1894	30	0.765513
Cre02.g147800_4532.1	2152	33.5938	22.2022	31	1.39626
Cre02.g147850_4532.1	2523	39.3906	26.0333	13	0.49936
Cre02.g147900_4532.1	2089	32.6094	21.5516	22	1.02081
Cre02.g800153_4532.1	837	13.0469	8.6227	15	1.73959
Cre02.g800157_4532.1	946	14.75	9.7483	15	1.53873
Cre02.g800158_4532.1	501	7.79688	5.15297	14	2.71688
Cre02.g800161_4532.1	3530	55.125	36.4322	10	0.274482
Cre02.g800162_4532.1	2702	42.1875	27.8818	45	1.61396
Cre02.g800169_4532.1	2320	36.2188	23.937	30	1.25329
Cre02.g800172_4532.1	396	6.15625	4.06868	2	0.49156
Cre02.g800173_4532.1	3192	49.8438	32.9418	7	0.212496
Cre02.g800184_4532.1	1856	28.9688	19.1455	24	1.25356
Cre02.g800185_4532.1	860	13.4062	8.86021	14	1.5801
Cre02.g800188_4532.1	9086	141.938	93.8067	64	0.682254
Cre02.g800189_4532.1	6544	102.219	67.5566	37	0.547689
Cre02.g800190_4532.1	2113	32.9844	21.7994	11	0.5046
Cre02.g800192_4532.1	1564	24.4062	16.1301	9	0.557962
Cre02.g800194_4532.1	1738	27.125	17.927	15	0.836729
Cre02.g800195_4532.1	3499	54.6406	36.1121	24	0.664597
Cre02.g800207_4532.1	3474	54.25	35.8539	45	1.25509
Cre02.g800208_4532.1	2158	33.6875	22.2641	19	0.853391
Cre02.g800211_4532.1	3534	55.1875	36.4735	38	1.04185
Cre02.g800214_4532.1	1566	24.4375	16.1508	10	0.619165
Cre02.g800220_4532.1	1265	19.7344	13.0425	11	0.843398
Cre02.g800223_4532.1	509	7.92188	5.23558	11	2.10101
Cre02.g800236_4532.1	1920	29.9688	19.8064	13	0.656354
Cre02.g800237_4532.1	2192	34.2188	22.6152	15	0
Cre02.g800240_4532.1	698	10.875	7.18731	14	1.94788
Cre02.g800242_4532.1	514	8	5.28721	3	0.567407
Cre02.g800254_4532.1	474	7.375	4.87415	10	2.05164
Cre02.g800255_4532.1	761	11.8594	7.83788	11	1.40344
Cre02.g800262_4532.1	1402	21.875	14.4572	15	1.03754
Cre02.g800263_4532.1	992	15.4688	10.2233	15	1.46723
Cre02.g800264_4532.1	1652	25.7812	17.0389	24	1.40854
Cre02.g800265_4532.1	679	10.5781	6.9911	10	1.43039
Cre02.g800271_4532.1	4009	62.6094	41.3786	45	1.08752
Cre02.g800278_4532.1	1045	16.2969	10.7706	15	1.39268
Cre03.g143807_4532.1	993	15.4844	10.2337	9	0.879452
Cre03.g143827_4532.1	5480	85.5938	56.5691	59	1.04297
Cre03.g143867_4532.1	1731	27.0156	17.8547	27	1.51221
Cre03.g143887_4532.1	2043	31.8906	21.0766	16	0.759137
Cre03.g143907_4532.1	2004	31.2812	20.6738	15	0.725555
Cre03.g143927_4532.1	1657	25.8594	17.0905	17	0.994704
Cre03.g143947_4532.1	1070	16.6875	11.0288	7	0.634702
Cre03.g144011_4532.1	11041	172.484	113.995	60	0.526338
Cre03.g144031_4532.1	1838	28.6875	18.9596	18	0.949386
Cre03.g144064_4532.1	695	10.8281	7.15633	4	0.558946
Cre03.g144084_4532.1	3607	56.3281	37.2274	19	0.510377
Cre03.g144104_4532.1	2195	34.2656	22.6462	30	1.32472
Cre03.g144124_4532.1	3024	47.2188	31.207	20	0.640883
Cre03.g144144_4532.1	1849	28.8594	19.0732	22	1.15345
Cre03.g144164_4532.1	1759	27.4531	18.1438	15	0.826728
Cre03.g144204_4532.1	900	14.0312	9.27328	12	1.29404
Cre03.g144224_4532.1	1869	29.1719	19.2797	16	0.829887
Cre03.g144284_4532.1	2066	32.25	21.3141	20	0.938347
Cre03.g144304_4532.1	1330	20.75	13.7137	17	1.23964
Cre03.g144324_4532.1	3215	50.2031	33.1793	29	0.874038
Cre03.g144344_4532.1	3252	50.7812	33.5614	33	0.983272
Cre03.g144364_4532.1	2190	34.1875	22.5946	19	0.84091
Cre03.g144384_4532.1	384	5.96875	3.94476	6	1.52101
Cre03.g144404_4532.1	3658	57.125	37.754	24	0.635694
Cre03.g144444_4532.1	1014	15.8125	10.4505	5	0.478446
Cre03.g144484_4532.1	1327	20.7031	13.6827	8	0.584679
Cre03.g144524_4532.1	4440	69.3438	45.8294	42	0.916442
Cre03.g144544_4532.1	3756	58.6562	38.766	33	0.851261
Cre03.g144564_4532.1	2432	37.9688	25.0936	22	0.876717
Cre03.g144584_4532.1	1476	23.0312	15.2214	13	0.854061
Cre03.g144607_4532.1	6842	106.875	70.6339	49	0.693718
Cre03.g144627_4532.1	1462	22.8125	15.0768	16	1.06123
Cre03.g144667_4532.1	844	13.1562	8.69499	8	0.92007
Cre03.g144687_4532.1	3718	58.0625	38.3736	23	0.59937
Cre03.g144707_4532.1	2536	39.5938	26.1676	10	0.382152
Cre03.g144727_4532.1	1681	26.2344	17.3383	17	0.980486
Cre03.g144747_4532.1	4667	72.8906	48.1735	52	1.07943
Cre03.g144767_4532.1	1184	18.4688	12.206	10	0.819267
Cre03.g144807_4532.1	2505	39.1094	25.8475	38	1.47016
Cre03.g144827_4532.1	822	12.8125	8.4678	15	1.77142
Cre03.g144847_4532.1	7952	124.219	82.0964	85	1.03537
Cre03.g144887_4532.1	9226	144.125	95.2525	67	0.703394
Cre03.g144907_4532.1	1586	24.75	16.3573	11	0.672482
Cre03.g144947_4532.1	3515	54.8906	36.2773	49	1.35071
Cre03.g144967_4532.1	1979	30.8906	20.4157	20	0.97964
Cre03.g144987_4532.1	5535	86.4531	57.137	49	0.857588
Cre03.g145027_4532.1	2172	33.9062	22.4087	17	0.758634
Cre03.g145087_4532.1	2332	36.4062	24.061	35	1.45464
Cre03.g145107_4532.1	3057	47.7344	31.5477	38	1.20452
Cre03.g145127_4532.1	13699	214.016	141.443	169	1.19483
Cre03.g145147_4532.1	2268	35.4062	23.4001	24	1.02564
Cre03.g145207_4532.1	797	12.4219	8.20964	7	0.852656
Cre03.g145227_4532.1	2205	34.4219	22.7495	12	0.527485
Cre03.g145247_4532.1	995	15.5156	10.2543	6	0.58512
Cre03.g145267_4532.1	2128	33.2188	21.9543	33	1.50312
Cre03.g145287_4532.1	2412	37.6562	24.8871	28	1.12508
Cre03.g145307_4532.1	583	9.07812	5.99975	7	1.16672
Cre03.g145367_4532.1	1722	26.875	17.7617	27	1.52012
Cre03.g145387_4532.1	2543	39.7031	26.2399	33	1.25763
Cre03.g145407_4532.1	6666	104.125	68.8164	66	0.959074
Cre03.g145427_4532.1	1210	18.875	12.4745	11	0.881797
Cre03.g145447_4532.1	4388	68.5312	45.2924	39	0.861071
Cre03.g145467_4532.1	1679	26.2031	17.3177	11	0.635189
Cre03.g145487_4532.1	2591	40.4531	26.7355	25	0.935085
Cre03.g145507_4532.1	1121	17.4844	11.5555	5	0.432696
Cre03.g145527_4532.1	1536	23.9688	15.841	9	0.568146
Cre03.g145547_4532.1	1127	17.5781	11.6174	15	1.29117
Cre03.g145567_4532.1	1195	18.6406	12.3196	6	0.487028
Cre03.g145587_4532.1	791	12.3281	8.14768	7	0.85914
Cre03.g145667_4532.1	3846	60.0625	39.6954	40	1.00767
Cre03.g145687_4532.1	1407	21.9531	14.5089	16	1.10277
Cre03.g145747_4532.1	1339	20.8906	13.8067	14	1.014
Cre03.g145767_4532.1	4605	71.9219	47.5333	31	0.652174
Cre03.g145807_4532.1	3169	49.4844	32.7043	29	0.886733
Cre03.g145827_4532.1	5389	84.1719	55.6293	39	0.701069
Cre03.g145847_4532.1	2063	32.2031	21.2831	15	0.704784
Cre03.g145867_4532.1	2773	43.2969	28.615	17	0.594094
Cre03.g145887_4532.1	1180	18.4062	12.1647	14	1.15087
Cre03.g145907_4532.1	1120	17.4688	11.5451	7	0.606316
Cre03.g145927_4532.1	3381	52.7969	34.8935	29	0.831099
Cre03.g145947_4532.1	2298	35.875	23.7099	18	0.759178
[truncated: 10,228 more rows]

## Sheet: Chla. rein Monocistronic 5UTR
Sequence ID		no bias	C.reinhardtii	Observed	Observed/Expected
	GC bias	0.5	0.641
	A	0.25	0.1795
	C	0.25	0.3205
	G	0.25	0.3205
	T	0.25	0.1795
	target sequence:
	ATG
	target sequence length (k):
	3
	likelihood of ATG in 3 NTs	0.015625	0.0103266
	sequence length (n):
	100	1.53125	1.01201
	1000	15.5938	10.3059
	10000	156.219	103.245
Cre12.g518050_4532.1	411	6.39062	4.22358	2	0.473532	Mean	0.664344
Cre17.g733350_4532.1	823	12.8281	8.47813	18	2.12311	Median	0.471611
Cre02.g080850_4532.1	218	3.375	2.23054	3	1.34496	std dev	0.76002
Cre02.g080500_4532.1	145	2.23438	1.4767	2	1.35437
Cre14.g618300_4532.1	330	5.125	3.38712	1	0.295236
Cre12.g503450_4532.1	284	4.40625	2.9121	2	0.68679
Cre11.g481250_4532.1	84	1.28125	0.84678	0	0
Cre03.g206369_4532.1	197	3.04688	2.01369	2	0.993204
Cre15.g643385_4532.1	288	4.46875	2.9534	3	1.01578
Cre15.g634855_4532.1	111	1.70312	1.1256	0	0
Cre02.g116100_4532.1	284	4.40625	2.9121	1	0.343395
Cre06.g254400_4532.1	334	5.1875	3.42843	8	2.33343
Cre14.g632815_4532.1	554	8.625	5.70028	6	1.05258
Cre08.g382050_4532.1	568	8.84375	5.84485	9	1.53982
Cre07.g348600_4532.1	306	4.75	3.13928	4	1.27418
Cre12.g483550_4532.1	141	2.17188	1.4354	1	0.696672
Cre08.g385500_4532.1	211	3.26562	2.15826	0	0
Cre06.g295550_4532.1	580	9.03125	5.96877	2	0.335077
Cre16.g673109_4532.1	128	1.96875	1.30115	1	0.768551
Cre16.g673729_4532.1	103	1.57812	1.04299	0	0
Cre07.g342850_4532.1	226	3.5	2.31316	3	1.29693
Cre14.g613134_4532.1	622	9.6875	6.40249	7	1.09333
Cre02.g104150_4532.1	279	4.32812	2.86047	4	1.39837
Cre07.g316992_4532.1	467	7.26562	4.80186	2	0.416505
Cre13.g570100_4532.1	62	0.9375	0.619595	0	0
Cre09.g399141_4532.1	318	4.9375	3.2632	2	0.612895
Cre17.g699800_4532.1	302	4.6875	3.09798	0	0
Cre13.g588350_4532.1	309	4.79688	3.17026	3	0.946294
Cre02.g105350_4532.1	228	3.53125	2.33381	1	0.428484
Cre14.g629200_4532.1	99	1.51562	1.00168	0	0
Cre01.g051250_4532.1	319	4.95312	3.27353	7	2.13836
Cre11.g476600_4532.1	33	0.484375	0.320124	0	0
Cre06.g271700_4532.1	233	3.60938	2.38544	5	2.09605
Cre02.g144700_4532.1	291	4.51562	2.98438	3	1.00523
Cre07.g326750_4532.1	850	13.25	8.75695	15	1.71293
Cre07.g347300_4532.1	67	1.01562	0.671228	0	0
Cre11.g468250_4532.1	108	1.65625	1.09462	0	0
Cre15.g639200_4532.1	1323	20.6406	13.6414	17	1.2462
Cre04.g226950_4532.1	139	2.14062	1.41474	0	0
Cre01.g013250_4532.1	151	2.32812	1.53866	2	1.29983
Cre15.g638400_4532.1	169	2.60938	1.72454	0	0
Cre09.g394251_4532.1	192	2.96875	1.96205	0	0
Cre07.g800850_4532.1	42	0.625	0.413064	0	0
Cre12.g549750_4532.1	297	4.60938	3.04634	0	0
Cre02.g110350_4532.1	72	1.09375	0.722861	0	0
Cre12.g486050_4532.1	285	4.42188	2.92243	0	0
Cre01.g032250_4532.1	287	4.45312	2.94308	1	0.33978
Cre08.g365950_4532.1	241	3.73438	2.46806	0	0
Cre16.g689759_4532.1	174	2.6875	1.77617	2	1.12602
Cre02.g107300_4532.1	316	4.90625	3.24255	5	1.542
Cre09.g392097_4532.1	132	2.03125	1.34246	0	0
Cre15.g641451_4532.1	374	5.8125	3.84149	7	1.82221
Cre02.g077451_4532.1	412	6.40625	4.2339	1	0.236189
Cre50.g761447_4532.1	30	0.4375	0.289145	0	0
Cre07.g315700_4532.1	187	2.89062	1.91042	1	0.523445
Cre12.g532314_4532.1	57	0.859375	0.567962	0	0
Cre15.g640901_4532.1	136	2.09375	1.38376	0	0
Cre12.g549852_4532.1	141	2.17188	1.4354	0	0
Cre06.g278146_4532.1	683	10.6406	7.03241	2	0.284398
Cre01.g060347_4532.1	41	0.609375	0.402737	0	0
Cre14.g619350_4532.1	263	4.07812	2.69524	1	0.371024
Cre07.g355900_4532.1	562	8.75	5.78289	15	2.59386
Cre12.g538350_4532.1	201	3.10938	2.05499	0	0
Cre03.g187050_4532.1	65	0.984375	0.650575	0	0
Cre17.g721800_4532.1	322	5	3.30451	0	0
Cre15.g635400_4532.1	225	3.48438	2.30283	2	0.868497
Cre04.g217916_4532.1	533	8.29688	5.48342	8	1.45894
Cre10.g465650_4532.1	278	4.3125	2.85014	1	0.35086
Cre02.g081600_4532.1	158	2.4375	1.61095	0	0
Cre02.g113700_4532.1	78	1.1875	0.784821	0	0
Cre02.g082825_4532.1	97	1.48438	0.981026	0	0
Cre02.g088100_4532.1	286	4.4375	2.93275	2	0.681953
Cre03.g145527_4532.1	333	5.17188	3.4181	1	0.29256
Cre12.g504500_4532.1	56	0.84375	0.557636	0	0
Cre02.g800185_4532.1	74	1.125	0.743514	0	0
Cre02.g106000_4532.1	684	10.6562	7.04273	14	1.98786
Cre17.g732600_4532.1	710	11.0625	7.31123	9	1.23098
Cre01.g055050_4532.1	162	2.5	1.65225	3	1.8157
Cre03.g151050_4532.1	180	2.78125	1.83813	2	1.08806
Cre16.g801897_4532.1	204	3.15625	2.08597	0	0
Cre10.g466450_4532.1	124	1.90625	1.25984	0	0
Cre10.g419550_4532.1	265	4.10938	2.71589	1	0.368203
Cre17.g733650_4532.1	296	4.59375	3.03602	3	0.988137
Cre13.g573600_4532.1	184	2.84375	1.87944	0	0
Cre02.g114350_4532.1	260	4.03125	2.66426	3	1.12602
Cre11.g475950_4532.1	908	14.1562	9.35589	6	0.641307
Cre08.g372800_4532.1	341	5.29688	3.50071	0	0
Cre14.g628533_4532.1	249	3.85938	2.55067	0	0
Cre10.g448850_4532.1	305	4.73438	3.12896	0	0
Cre10.g428550_4532.1	176	2.71875	1.79683	3	1.66961
Cre03.g181800_4532.1	389	6.04688	3.99639	6	1.50135
Cre07.g354500_4532.1	228	3.53125	2.33381	1	0.428484
Cre05.g247550_4532.1	213	3.29688	2.17891	0	0
Cre10.g454900_4532.1	281	4.35938	2.88112	6	2.08252
Cre03.g168700_4532.1	217	3.35938	2.22022	3	1.35122
Cre06.g303850_4532.1	139	2.14062	1.41474	0	0
Cre17.g739850_4532.1	319	4.95312	3.27353	1	0.305481
Cre05.g244900_4532.1	297	4.60938	3.04634	1	0.328262
Cre09.g403750_4532.1	209	3.23438	2.1376	3	1.40344
Cre03.g171100_4532.1	106	1.625	1.07397	0	0
Cre16.g668950_4532.1	158	2.4375	1.61095	2	1.2415
Cre06.g300300_4532.1	96	1.46875	0.970699	0	0
Cre06.g273100_4532.1	218	3.375	2.23054	3	1.34496
Cre03.g155350_4532.1	115	1.76562	1.1669	0	0
Cre10.g459800_4532.1	290	4.5	2.97406	3	1.00872
Cre06.g255750_4532.1	225	3.48438	2.30283	0	0
Cre06.g252401_4532.1	181	2.79688	1.84846	0	0
Cre10.g434750_4532.1	435	6.76562	4.47141	10	2.23643
Cre02.g098900_4532.1	269	4.17188	2.7572	2	0.725374
Cre18.g748547_4532.1	145	2.23438	1.4767	0	0
Cre04.g215750_4532.1	405	6.29688	4.16162	2	0.480583
Cre03.g203500_4532.1	864	13.4688	8.90152	6	0.674042
Cre12.g527600_4532.1	46	0.6875	0.45437	0	0
Cre09.g404400_4532.1	342	5.3125	3.51104	0	0
Cre15.g635350_4532.1	151	2.32812	1.53866	0	0
Cre12.g552650_4532.1	213	3.29688	2.17891	0	0
Cre10.g423300_4532.1	67	1.01562	0.671228	0	0
Cre04.g230928_4532.1	44	0.65625	0.433717	0	0
Cre17.g727100_4532.1	151	2.32812	1.53866	0	0
Cre06.g307012_4532.1	324	5.03125	3.32516	1	0.300737
Cre07.g332500_4532.1	243	3.76562	2.48871	1	0.401815
Cre02.g078912_4532.1	32	0.46875	0.309798	0	0
Cre05.g242750_4532.1	433	6.73438	4.45076	10	2.24681
Cre09.g400627_4532.1	170	2.625	1.73487	3	1.72924
Cre10.g458300_4532.1	128	1.96875	1.30115	0	0
Cre06.g248850_4532.1	327	5.07812	3.35614	1	0.297961
Cre08.g376900_4532.1	32	0.46875	0.309798	0	0
Cre07.g349700_4532.1	164	2.53125	1.67291	0	0
Cre16.g679300_4532.1	106	1.625	1.07397	0	0
Cre16.g650950_4532.1	155	2.39062	1.57997	0	0
Cre13.g590500_4532.1	72	1.09375	0.722861	0	0
Cre01.g040550_4532.1	144	2.21875	1.46638	1	0.681953
Cre03.g202150_4532.1	212	3.28125	2.16858	4	1.84452
Cre04.g226850_4532.1	229	3.54688	2.34414	3	1.27979
Cre03.g163850_4532.1	545	8.48438	5.60734	10	1.78338
Cre06.g263000_4532.1	173	2.67188	1.76585	0	0
Cre16.g682251_4532.1	588	9.15625	6.05138	5	0.826258
Cre01.g025700_4532.1	195	3.01562	1.99303	4	2.00699
Cre08.g800940_4532.1	100	1.53125	1.01201	0	0
Cre02.g111550_4532.1	368	5.71875	3.77953	3	0.793749
Cre10.g432770_4532.1	167	2.57812	1.70389	0	0
Cre12.g486300_4532.1	141	2.17188	1.4354	0	0
Cre13.g603800_4532.1	92	1.40625	0.929393	0	0
Cre12.g492200_4532.1	392	6.09375	4.02737	5	1.2415
Cre01.g021251_4532.1	142	2.1875	1.44572	0	0
Cre16.g675602_4532.1	245	3.79688	2.50936	5	1.99254
Cre11.g467711_4532.1	265	4.10938	2.71589	0	0
Cre06.g262800_4532.1	239	3.70312	2.4474	0	0
Cre06.g309800_4532.1	164	2.53125	1.67291	0	0
Cre12.g527350_4532.1	113	1.73438	1.14625	0	0
Cre03.g164500_4532.1	368	5.71875	3.77953	5	1.32292
Cre13.g588201_4532.1	1011	15.7656	10.4195	14	1.34363
Cre01.g014150_4532.1	175	2.70312	1.7865	3	1.67926
Cre14.g620702_4532.1	254	3.9375	2.6023	2	0.768551
Cre04.g222350_4532.1	547	8.51562	5.62799	5	0.888416
Cre12.g534450_4532.1	140	2.15625	1.42507	0	0
Cre12.g801466_4532.1	1478	23.0625	15.242	14	0.918512
Cre16.g694000_4532.1	674	10.5	6.93947	6	0.86462
Cre07.g318750_4532.1	92	1.40625	0.929393	0	0
Cre12.g498100_4532.1	90	1.375	0.90874	0	0
Cre10.g458600_4532.1	160	2.46875	1.6316	0	0
Cre12.g517750_4532.1	528	8.21875	5.43179	6	1.10461
Cre06.g268250_4532.1	46	0.6875	0.45437	0	0
Cre17.g697950_4532.1	236	3.65625	2.41642	0	0
Cre16.g652950_4532.1	315	4.89062	3.23222	1	0.309385
Cre12.g521900_4532.1	412	6.40625	4.2339	6	1.41713
Cre03.g144907_4532.1	158	2.4375	1.61095	1	0.620752
Cre07.g329000_4532.1	200	3.09375	2.04466	0	0
Cre17.g715100_4532.1	101	1.54688	1.02233	1	0.978155
Cre12.g548500_4532.1	246	3.8125	2.51969	1	0.396875
Cre09.g415750_4532.1	223	3.45312	2.28218	1	0.438178
Cre10.g454850_4532.1	1121	17.4844	11.5555	12	1.03847
Cre10.g454734_4532.1	161	2.48438	1.64193	0	0
Cre05.g233050_4532.1	111	1.70312	1.1256	0	0
Cre12.g527100_4532.1	367	5.70312	3.76921	1	0.265308
Cre18.g748697_4532.1	64	0.96875	0.640249	0	0
Cre12.g513150_4532.1	1071	16.7031	11.0391	14	1.26822
Cre17.g703700_4532.1	115	1.76562	1.1669	0	0
Cre05.g243950_4532.1	426	6.625	4.37847	10	2.2839
Cre01.g043200_4532.1	333	5.17188	3.4181	4	1.17024
Cre07.g317550_4532.1	150	2.3125	1.52834	3	1.96292
Cre15.g801671_4532.1	538	8.375	5.53505	7	1.26467
Cre04.g219787_4532.1	185	2.85938	1.88977	0	0
Cre06.g275950_4532.1	138	2.125	1.40442	0	0
Cre09.g401022_4532.1	230	3.5625	2.35446	2	0.849451
Cre17.g744697_4532.1	140	2.15625	1.42507	3	2.10516
Cre09.g404500_4532.1	254	3.9375	2.6023	3	1.15283
Cre09.g400441_4532.1	160	2.46875	1.6316	0	0
Cre14.g801602_4532.1	129	1.98438	1.31148	0	0
Cre12.g497500_4532.1	443	6.89062	4.55403	7	1.5371
Cre02.g076987_4532.1	610	9.5	6.27857	8	1.27418
Cre02.g113300_4532.1	118	1.8125	1.19788	2	1.66961
Cre03.g197700_4532.1	147	2.26562	1.49736	0	0
Cre13.g568400_4532.1	109	1.67188	1.10495	0	0
Cre10.g417950_4532.1	349	5.42188	3.58333	2	0.558141
Cre11.g477950_4532.1	80	1.21875	0.805474	0	0
Cre12.g531050_4532.1	52	0.78125	0.51633	1	1.93675
Cre03.g145827_4532.1	295	4.57812	3.02569	1	0.330503
Cre12.g520450_4532.1	204	3.15625	2.08597	0	0
Cre12.g483750_4532.1	377	5.85938	3.87247	0	0
Cre02.g107550_4532.1	808	12.5938	8.32323	13	1.56189
Cre06.g266000_4532.1	298	4.625	3.05667	2	0.654307
Cre12.g547100_4532.1	77	1.17188	0.774494	1	1.29117
Cre03.g156450_4532.1	94	1.4375	0.950046	1	1.05258
Cre17.g731571_4532.1	181	2.79688	1.84846	2	1.08198
Cre12.g497300_4532.1	221	3.42188	2.26152	1	0.44218
Cre16.g669400_4532.1	219	3.39062	2.24087	0	0
Cre03.g145947_4532.1	231	3.57812	2.36479	0	0
Cre11.g467682_4532.1	208	3.21875	2.12728	0	0
Cre01.g010864_4532.1	474	7.375	4.87415	6	1.23098
Cre12.g503850_4532.1	494	7.6875	5.08068	2	0.393648
Cre09.g391282_4532.1	262	4.0625	2.68491	3	1.11735
Cre12.g525150_4532.1	152	2.34375	1.54899	1	0.645583
Cre16.g652850_4532.1	221	3.42188	2.26152	1	0.44218
Cre03.g151450_4532.1	158	2.4375	1.61095	1	0.620752
Cre14.g611250_4532.1	355	5.51562	3.64529	1	0.274327
Cre06.g286250_4532.1	73	1.10938	0.733188	0	0
Cre03.g166700_4532.1	181	2.79688	1.84846	1	0.540991
Cre03.g199800_4532.1	222	3.4375	2.27185	2	0.88034
Cre01.g051000_4532.1	153	2.35938	1.55932	0	0
Cre02.g141766_4532.1	355	5.51562	3.64529	2	0.548654
Cre06.g255650_4532.1	245	3.79688	2.50936	0	0
Cre06.g311850_4532.1	175	2.70312	1.7865	1	0.559754
Cre10.g449850_4532.1	242	3.75	2.47838	4	1.61396
Cre02.g143650_4532.1	186	2.875	1.90009	0	0
Cre09.g398051_4532.1	218	3.375	2.23054	2	0.896642
Cre16.g693500_4532.1	59	0.890625	0.588616	0	0
Cre03.g188300_4532.1	357	5.54688	3.66594	3	0.818344
Cre17.g746297_4532.1	45	0.671875	0.444043	0	0
Cre06.g271650_4532.1	152	2.34375	1.54899	1	0.645583
Cre07.g350700_4532.1	246	3.8125	2.51969	2	0.793749
Cre06.g309900_4532.1	306	4.75	3.13928	0	0
Cre16.g694800_4532.1	608	9.46875	6.25791	7	1.11858
Cre14.g633300_4532.1	264	4.09375	2.70557	4	1.47843
Cre16.g685400_4532.1	199	3.07812	2.03434	0	0
Cre06.g285300_4532.1	169	2.60938	1.72454	1	0.579865
Cre17.g720450_4532.1	172	2.65625	1.75552	0	0
Cre10.g439550_4532.1	207	3.20312	2.11695	0	0
Cre11.g467537_4532.1	311	4.82812	3.19092	2	0.626779
Cre02.g118801_4532.1	154	2.375	1.56964	0	0
Cre06.g283034_4532.1	182	2.8125	1.85879	1	0.537985
Cre16.g694201_4532.1	120	1.84375	1.21854	0	0
Cre16.g683600_4532.1	7	0.078125	0.051633	0	0
Cre02.g144300_4532.1	316	4.90625	3.24255	3	0.925198
Cre09.g395450_4532.1	195	3.01562	1.99303	0	0
Cre09.g396624_4532.1	622	9.6875	6.40249	4	0.624757
Cre04.g225000_4532.1	199	3.07812	2.03434	1	0.49156
Cre04.g228750_4532.1	243	3.76562	2.48871	0	0
Cre12.g532867_4532.1	435	6.76562	4.47141	8	1.78914
Cre06.g276371_4532.1	223	3.45312	2.28218	3	1.31453
Cre12.g557600_4532.1	121	1.85938	1.22886	0	0
Cre09.g392766_4532.1	585	9.10938	6.0204	6	0.996611
Cre08.g384200_4532.1	419	6.51562	4.30619	5	1.16112
Cre01.g004750_4532.1	191	2.95312	1.95173	0	0
Cre02.g078200_4532.1	164	2.53125	1.67291	1	0.597762
Cre16.g649600_4532.1	565	8.79688	5.81387	6	1.03201
Cre06.g251600_4532.1	199	3.07812	2.03434	0	0
Cre09.g388351_4532.1	164	2.53125	1.67291	0	0
Cre10.g462700_4532.1	155	2.39062	1.57997	0	0
Cre06.g277650_4532.1	163	2.51562	1.66258	0	0
Cre04.g229948_4532.1	144	2.21875	1.46638	2	1.36391
Cre16.g655450_4532.1	158	2.4375	1.61095	0	0
Cre16.g651350_4532.1	226	3.5	2.31316	1	0.43231
Cre07.g343850_4532.1	102	1.5625	1.03266	1	0.968374
Cre06.g256350_4532.1	86	1.3125	0.867434	0	0
Cre03.g800411_4532.1	431	6.70312	4.43011	3	0.677185
Cre03.g195100_4532.1	187	2.89062	1.91042	0	0
Cre09.g407300_4532.1	277	4.29688	2.83981	1	0.352136
Cre02.g086076_4532.1	136	2.09375	1.38376	1	0.722667
Cre17.g737650_4532.1	513	7.98438	5.27689	4	0.758023
Cre02.g109650_4532.1	921	14.3594	9.49014	16	1.68596
Cre16.g691050_4532.1	230	3.5625	2.35446	1	0.424725
Cre12.g545850_4532.1	276	4.28125	2.82949	1	0.353421
Cre06.g298850_4532.1	131	2.01562	1.33213	0	0
Cre11.g475050_4532.1	111	1.70312	1.1256	0	0
Cre04.g215850_4532.1	564	8.78125	5.80354	8	1.37847
Cre14.g611200_4532.1	168	2.59375	1.71421	0	0
Cre02.g076200_4532.1	425	6.60938	4.36815	5	1.14465
Cre02.g800263_4532.1	173	2.67188	1.76585	1	0.566301
Cre01.g042450_4532.1	116	1.78125	1.17723	2	1.6989
Cre14.g630823_4532.1	139	2.14062	1.41474	0	0
Cre06.g281400_4532.1	179	2.76562	1.82781	3	1.64131
Cre09.g401150_4532.1	189	2.92188	1.93107	2	1.03569
Cre16.g685500_4532.1	274	4.25	2.80883	0	0
Cre14.g621850_4532.1	256	3.96875	2.62295	3	1.14375
Cre13.g590400_4532.1	278	4.3125	2.85014	0	0
Cre04.g214150_4532.1	533	8.29688	5.48342	11	2.00605
Cre01.g043000_4532.1	210	3.25	2.14793	3	1.39669
Cre14.g610050_4532.1	206	3.1875	2.10662	0	0
Cre06.g268450_4532.1	84	1.28125	0.84678	0	0
Cre08.g358525_4532.1	43	0.640625	0.42339	0	0
Cre06.g306950_4532.1	273	4.23438	2.79851	0	0
Cre04.g223600_4532.1	177	2.73438	1.80715	1	0.553356
Cre06.g249750_4532.1	70	1.0625	0.702208	0	0
Cre08.g368850_4532.1	41	0.609375	0.402737	0	0
Cre17.g740900_4532.1	309	4.79688	3.17026	0	0
Cre16.g801886_4532.1	78	1.1875	0.784821	0	0
Cre06.g278162_4532.1	170	2.625	1.73487	0	0
Cre12.g556400_4532.1	174	2.6875	1.77617	0	0
Cre01.g051350_4532.1	530	8.25	5.45244	5	0.917021
Cre07.g352750_4532.1	405	6.29688	4.16162	4	0.961165
Cre07.g348750_4532.1	186	2.875	1.90009	1	0.52629
Cre03.g800423_4532.1	66	1	0.660902	0	0
Cre09.g388350_4532.1	148	2.28125	1.50768	1	0.66327
Cre14.g629550_4532.1	86	1.3125	0.867434	0	0
Cre06.g278092_4532.1	344	5.34375	3.53169	2	0.566301
Cre12.g508550_4532.1	200	3.09375	2.04466	0	0
Cre07.g349152_4532.1	566	8.8125	5.8242	11	1.88867
Cre17.g710550_4532.1	29	0.421875	0.278818	0	0
Cre07.g320000_4532.1	93	1.42188	0.93972	1	1.06415
Cre09.g406600_4532.1	466	7.25	4.79154	4	0.834805
Cre07.g329750_4532.1	208	3.21875	2.12728	0	0
Cre05.g235600_4532.1	3483	54.3906	35.9469	55	1.53004
Cre07.g340550_4532.1	150	2.3125	1.52834	2	1.30861
Cre08.g800951_4532.1	690	10.75	7.10469	1	0.140752
Cre14.g621751_4532.1	282	4.375	2.89145	4	1.38339
Cre07.g331700_4532.1	487	7.57812	5.0084	4	0.798659
Cre13.g565400_4532.1	193	2.98438	1.97238	0	0
Cre10.g458550_4532.1	80	1.21875	0.805474	0	0
Cre10.g460250_4532.1	135	2.07812	1.37344	1	0.728101
Cre09.g394800_4532.1	216	3.34375	2.20989	0	0
Cre15.g801786_4532.1	63	0.953125	0.629922	0	0
Cre07.g337300_4532.1	213	3.29688	2.17891	0	0
Cre12.g522750_4532.1	27	0.390625	0.258165	0	0
Cre13.g581400_4532.1	232	3.59375	2.37512	0	0
Cre01.g006800_4532.1	242	3.75	2.47838	4	1.61396
Cre16.g652300_4532.1	38	0.5625	0.371757	0	0
Cre06.g305000_4532.1	71	1.07812	0.712535	1	1.40344
Cre03.g201332_4532.1	273	4.23438	2.79851	3	1.072
Cre17.g726700_4532.1	179	2.76562	1.82781	0	0
Cre13.g569850_4532.1	82	1.25	0.826127	0	0
Cre06.g276700_4532.1	321	4.98438	3.29418	7	2.12496
Cre03.g210849_4532.1	159	2.45312	1.62127	2	1.2336
Cre06.g275450_4532.1	252	3.90625	2.58165	3	1.16205
Cre09.g402849_4532.1	1065	16.6094	10.9772	13	1.18428
Cre13.g801547_4532.1	83	1.26562	0.836454	1	1.19552
Cre05.g235450_4532.1	365	5.67188	3.74855	4	1.06708
Cre06.g288908_4532.1	284	4.40625	2.9121	0	0
Cre13.g578750_4532.1	169	2.60938	1.72454	0	0
Cre03.g209281_4532.1	65	0.984375	0.650575	0	0
Cre03.g159100_4532.1	79	1.20312	0.795147	0	0
Cre09.g386113_4532.1	309	4.79688	3.17026	3	0.946294
Cre14.g611100_4532.1	196	3.03125	2.00336	0	0
Cre07.g320200_4532.1	415	6.45312	4.26488	8	1.87578
Cre08.g385400_4532.1	350	5.4375	3.59365	3	0.834805
Cre16.g664700_4532.1	141	2.17188	1.4354	0	0
Cre17.g735900_4532.1	128	1.96875	1.30115	1	0.768551
Cre14.g616850_4532.1	448	6.96875	4.60566	7	1.51987
Cre03.g199050_4532.1	161	2.48438	1.64193	0	0
Cre07.g340350_4532.1	132	2.03125	1.34246	0	0
Cre16.g672300_4532.1	487	7.57812	5.0084	5	0.998324
Cre10.g430200_4532.1	227	3.51562	2.32348	5	2.15194
Cre08.g360400_4532.1	128	1.96875	1.30115	0	0
Cre09.g411450_4532.1	196	3.03125	2.00336	0	0
Cre01.g041500_4532.1	580	9.03125	5.96877	3	0.502616
Cre18.g749947_4532.1	142	2.1875	1.44572	0	0
Cre06.g249250_4532.1	206	3.1875	2.10662	2	0.949386
Cre14.g631750_4532.1	176	2.71875	1.79683	0	0
Cre13.g562062_4532.1	178	2.75	1.81748	4	2.20085
Cre16.g801864_4532.1	162	2.5	1.65225	4	2.42093
Cre12.g550250_4532.1	450	7	4.62631	1	0.216155
Cre10.g447800_4532.1	210	3.25	2.14793	0	0
Cre01.g013300_4532.1	110	1.6875	1.11527	1	0.896642
Cre17.g802060_4532.1	812	12.6562	8.36454	0	0
Cre17.g728450_4532.1	203	3.14062	2.07564	4	1.92711
Cre13.g564583_4532.1	364	5.65625	3.73823	2	0.535013
Cre06.g271250_4532.1	28	0.40625	0.268491	0	0
Cre06.g300650_4532.1	297	4.60938	3.04634	5	1.64131
Cre07.g347400_4532.1	45	0.671875	0.444043	0	0
Cre03.g169650_4532.1	64	0.96875	0.640249	0	0
Cre16.g660000_4532.1	202	3.125	2.06532	0	0
Cre02.g115200_4532.1	27	0.390625	0.258165	0	0
Cre06.g278300_4532.1	194	3	1.98271	2	1.00872
Cre16.g657450_4532.1	102	1.5625	1.03266	1	0.968374
Cre06.g304950_4532.1	286	4.4375	2.93275	0	0
Cre05.g237950_4532.1	173	2.67188	1.76585	1	0.566301
Cre06.g273650_4532.1	449	6.98438	4.61599	14	3.03294
Cre04.g217914_4532.1	318	4.9375	3.2632	2	0.612895
Cre16.g695050_4532.1	167	2.57812	1.70389	0	0
Cre11.g482700_4532.1	72	1.09375	0.722861	0	0
Cre10.g422050_4532.1	239	3.70312	2.4474	4	1.63439
Cre07.g344500_4532.1	227	3.51562	2.32348	0	0
Cre03.g179901_4532.1	144	2.21875	1.46638	0	0
Cre16.g673281_4532.1	199	3.07812	2.03434	0	0
Cre11.g801229_4532.1	373	5.79688	3.83116	3	0.783052
Cre10.g461000_4532.1	220	3.40625	2.2512	1	0.444208
Cre13.g603050_4532.1	799	12.4531	8.23029	3	0.364507
Cre03.g148250_4532.1	410	6.375	4.21325	2	0.474693
Cre01.g047300_4532.1	89	1.35938	0.898413	0	0
Cre10.g459050_4532.1	31	0.453125	0.299471	0	0
Cre03.g146167_4532.1	86	1.3125	0.867434	0	0
Cre09.g412803_4532.1	157	2.42188	1.60062	0	0
Cre09.g389900_4532.1	122	1.875	1.23919	2	1.61396
Cre16.g689500_4532.1	454	7.0625	4.66762	5	1.07121
Cre10.g440750_4532.1	309	4.79688	3.17026	1	0.315431
Cre10.g430800_4532.1	244	3.78125	2.49903	0	0
Cre01.g051174_4532.1	1020	15.9062	10.5125	3	0.285375
Cre11.g475000_4532.1	467	7.26562	4.80186	3	0.624757
Cre17.g740600_4532.1	619	9.64062	6.37151	7	1.09864
Cre01.g023650_4532.1	274	4.25	2.80883	3	1.06806
Cre14.g615900_4532.1	183	2.82812	1.86911	2	1.07003
Cre10.g464700_4532.1	151	2.32812	1.53866	2	1.29983
Cre02.g140981_4532.1	499	7.76562	5.13232	3	0.584532
Cre03.g204400_4532.1	457	7.10938	4.6986	0	0
Cre17.g710200_4532.1	152	2.34375	1.54899	0	0
Cre14.g623000_4532.1	79	1.20312	0.795147	0	0
Cre07.g336950_4532.1	269	4.17188	2.7572	4	1.45075
Cre06.g265602_4532.1	168	2.59375	1.71421	0	0
Cre04.g213800_4532.1	395	6.14062	4.05835	3	0.739217
Cre05.g236850_4532.1	535	8.32812	5.50407	8	1.45347
Cre17.g721450_4532.1	244	3.78125	2.49903	0	0
Cre09.g412100_4532.1	34	0.5	0.330451	0	0
Cre02.g142000_4532.1	216	3.34375	2.20989	0	0
Cre02.g800223_4532.1	275	4.26562	2.81916	7	2.48301
Cre06.g300500_4532.1	149	2.29688	1.51801	0	0
Cre01.g003100_4532.1	492	7.65625	5.06003	8	1.58102
Cre05.g235800_4532.1	252	3.90625	2.58165	0	0
Cre06.g276850_4532.1	33	0.484375	0.320124	0	0
Cre16.g682475_4532.1	381	5.92188	3.91378	4	1.02203
Cre12.g549400_4532.1	314	4.875	3.2219	5	1.55188
Cre06.g263650_4532.1	269	4.17188	2.7572	0	0
Cre11.g801276_4532.1	64	0.96875	0.640249	0	0
Cre13.g575550_4532.1	133	2.04688	1.35278	0	0
Cre04.g225400_4532.1	195	3.01562	1.99303	0	0
Cre17.g721600_4532.1	288	4.46875	2.9534	0	0
Cre03.g163150_4532.1	186	2.875	1.90009	2	1.05258
Cre16.g652900_4532.1	142	2.1875	1.44572	1	0.691696
Cre06.g260050_4532.1	335	5.20312	3.43875	3	0.872409
Cre16.g674938_4532.1	91	1.39062	0.919067	0	0
Cre04.g212150_4532.1	374	5.8125	3.84149	0	0
Cre01.g800051_4532.1	188	2.90625	1.92075	0	0
Cre03.g165200_4532.1	212	3.28125	2.16858	1	0.46113
Cre16.g692650_4532.1	156	2.40625	1.59029	1	0.628814
Cre15.g801718_4532.1	63	0.953125	0.629922	0	0
Cre16.g690431_4532.1	351	5.45312	3.60398	2	0.554942
Cre03.g204600_4532.1	88	1.34375	0.888087	2	2.25203
Cre07.g328800_4532.1	104	1.59375	1.05331	0	0
Cre09.g400950_4532.1	2239	34.9531	23.1006	30	1.29867
Cre02.g145500_4532.1	264	4.09375	2.70557	0	0
Cre16.g661950_4532.1	225	3.48438	2.30283	0	0
Cre10.g449950_4532.1	244	3.78125	2.49903	2	0.800309
Cre01.g050000_4532.1	84	1.28125	0.84678	0	0
Cre02.g095063_4532.1	77	1.17188	0.774494	0	0
Cre06.g265250_4532.1	36	0.53125	0.351104	0	0
Cre09.g387350_4532.1	265	4.10938	2.71589	6	2.20922
Cre10.g446900_4532.1	224	3.46875	2.2925	3	1.30861
Cre04.g222150_4532.1	176	2.71875	1.79683	5	2.78268
Cre08.g365450_4532.1	201	3.10938	2.05499	0	0
Cre02.g076300_4532.1	225	3.48438	2.30283	0	0
Cre08.g379950_4532.1	249	3.85938	2.55067	0	0
Cre13.g575950_4532.1	135	2.07812	1.37344	3	2.1843
Cre12.g508000_4532.1	113	1.73438	1.14625	0	0
Cre07.g321550_4532.1	368	5.71875	3.77953	3	0.793749
Cre11.g467749_4532.1	171	2.64062	1.74519	0	0
Cre16.g659400_4532.1	89	1.35938	0.898413	0	0
Cre01.g015500_4532.1	375	5.82812	3.85182	0	0
Cre12.g557350_4532.1	213	3.29688	2.17891	2	0.91789
Cre13.g578400_4532.1	240	3.71875	2.45773	1	0.40688
Cre06.g261550_4532.1	403	6.26562	4.14096	4	0.965959
Cre09.g801035_4532.1	327	5.07812	3.35614	7	2.08573
Cre06.g270900_4532.1	265	4.10938	2.71589	5	1.84101
Cre16.g650200_4532.1	257	3.98438	2.63328	0	0
Cre08.g800910_4532.1	199	3.07812	2.03434	0	0
Cre11.g480800_4532.1	401	6.23438	4.12031	7	1.6989
Cre13.g590350_4532.1	367	5.70312	3.76921	2	0.530616
Cre16.g655800_4532.1	144	2.21875	1.46638	1	0.681953
Cre10.g444250_4532.1	626	9.75	6.44379	11	1.70707
Cre02.g080300_4532.1	77	1.17188	0.774494	1	1.29117
Cre12.g535100_4532.1	257	3.98438	2.63328	3	1.13926
Cre02.g146500_4532.1	606	9.4375	6.23726	2	0.320654
Cre06.g307800_4532.1	120	1.84375	1.21854	1	0.820656
Cre12.g552550_4532.1	166	2.5625	1.69356	2	1.18094
Cre09.g399550_4532.1	288	4.46875	2.9534	0	0
Cre03.g201100_4532.1	323	5.01562	3.31484	7	2.11172
Cre11.g801238_4532.1	165	2.54688	1.68323	1	0.594094
Cre10.g464133_4532.1	289	4.48438	2.96373	3	1.01224
Cre06.g279250_4532.1	188	2.90625	1.92075	2	1.04126
Cre10.g436400_4532.1	54	0.8125	0.536983	0	0
Cre05.g247450_4532.1	467	7.26562	4.80186	3	0.624757
Cre12.g531651_4532.1	126	1.9375	1.2805	1	0.780947
Cre07.g320600_4532.1	270	4.1875	2.76753	0	0
Cre13.g604550_4532.1	232	3.59375	2.37512	4	1.68413
Cre14.g627650_4532.1	264	4.09375	2.70557	1	0.369608
Cre06.g288500_4532.1	271	4.20312	2.77785	0	0
Cre01.g033300_4532.1	180	2.78125	1.83813	0	0
Cre09.g416400_4532.1	205	3.17188	2.0963	2	0.954063
Cre16.g695100_4532.1	168	2.59375	1.71421	0	0
Cre16.g801907_4532.1	469	7.29688	4.82252	4	0.829442
Cre11.g467663_4532.1	367	5.70312	3.76921	5	1.32654
Cre16.g678750_4532.1	179	2.76562	1.82781	3	1.64131
Cre01.g026150_4532.1	155	2.39062	1.57997	1	0.632924
Cre01.g058886_4532.1	369	5.73438	3.78986	3	0.791586
Cre06.g289550_4532.1	179	2.76562	1.82781	2	1.09421
Cre11.g474850_4532.1	139	2.14062	1.41474	3	2.12053
Cre10.g440100_4532.1	17	0.234375	0.154899	0	0
Cre07.g351150_4532.1	338	5.25	3.46973	6	1.72924
Cre17.g734400_4532.1	278	4.3125	2.85014	1	0.35086
Cre09.g801069_4532.1	152	2.34375	1.54899	0	0
Cre15.g640250_4532.1	273	4.23438	2.79851	5	1.78667
Cre06.g278111_4532.1	163	2.51562	1.66258	1	0.601474
Cre16.g684800_4532.1	115	1.76562	1.1669	2	1.71394
Cre16.g801920_4532.1	128	1.96875	1.30115	0	0
Cre16.g678551_4532.1	26	0.375	0.247838	0	0
Cre06.g285650_4532.1	104	1.59375	1.05331	2	1.89877
Cre16.g667701_4532.1	312	4.84375	3.20124	8	2.49903
Cre01.g010650_4532.1	118	1.8125	1.19788	1	0.834805
Cre14.g617700_4532.1	147	2.26562	1.49736	2	1.33569
Cre03.g195500_4532.1	144	2.21875	1.46638	0	0
Cre17.g697200_4532.1	209	3.23438	2.1376	0	0
Cre06.g284900_4532.1	187	2.89062	1.91042	0	0
Cre03.g154000_4532.1	77	1.17188	0.774494	0	0
Cre16.g654850_4532.1	151	2.32812	1.53866	6	3.89949
Cre07.g334200_4532.1	246	3.8125	2.51969	0	0
Cre12.g498050_4532.1	228	3.53125	2.33381	2	0.856968
Cre16.g656851_4532.1	791	12.3281	8.14768	14	1.71828
Cre06.g265350_4532.1	46	0.6875	0.45437	0	0
Cre10.g440200_4532.1	253	3.92188	2.59197	2	0.771613
Cre04.g217915_4532.1	145	2.23438	1.4767	0	0
Cre16.g658150_4532.1	83	1.26562	0.836454	0	0
Cre06.g260700_4532.1	166	2.5625	1.69356	0	0
Cre07.g333850_4532.1	305	4.73438	3.12896	6	1.91757
Cre05.g239300_4532.1	564	8.78125	5.80354	4	0.689234
Cre01.g022600_4532.1	167	2.57812	1.70389	3	1.76068
Cre08.g373500_4532.1	715	11.1406	7.36286	18	2.4447
Cre01.g024100_4532.1	226	3.5	2.31316	4	1.72924
Cre11.g469400_4532.1	186	2.875	1.90009	0	0
Cre12.g552400_4532.1	69	1.04688	0.691882	0	0
Cre02.g089050_4532.1	316	4.90625	3.24255	5	1.542
Cre02.g095138_4532.1	246	3.8125	2.51969	3	1.19062
Cre11.g476500_4532.1	28	0.40625	0.268491	0	0
Cre03.g144224_4532.1	93	1.42188	0.93972	0	0
Cre14.g631950_4532.1	93	1.42188	0.93972	0	0
Cre01.g055100_4532.1	237	3.67188	2.42675	0	0
Cre09.g394139_4532.1	242	3.75	2.47838	1	0.403489
Cre03.g173450_4532.1	244	3.78125	2.49903	3	1.20046
Cre04.g229650_4532.1	449	6.98438	4.61599	9	1.94975
Cre13.g604700_4532.1	461	7.17188	4.7399	2	0.421949
Cre10.g432350_4532.1	626	9.75	6.44379	7	1.08632
Cre17.g720750_4532.1	100	1.53125	1.01201	1	0.988137
Cre08.g382750_4532.1	273	4.23438	2.79851	3	1.072
Cre11.g467690_4532.1	153	2.35938	1.55932	1	0.641307
Cre01.g043750_4532.1	242	3.75	2.47838	0	0
Cre09.g387171_4532.1	158	2.4375	1.61095	1	0.620752
Cre07.g350100_4532.1	172	2.65625	1.75552	1	0.569632
Cre07.g347050_4532.1	248	3.84375	2.54034	0	0
Cre04.g212250_4532.1	312	4.84375	3.20124	4	1.24951
Cre06.g800621_4532.1	81	1.23438	0.815801	0	0
Cre06.g261800_4532.1	252	3.90625	2.58165	0	0
Cre03.g163300_4532.1	51	0.765625	0.506003	0	0
Cre03.g154500_4532.1	125	1.92188	1.27017	0	0
Cre09.g388467_4532.1	400	6.21875	4.10998	2	0.48662
Cre08.g359500_4532.1	235	3.64062	2.4061	0	0
Cre10.g442450_4532.1	152	2.34375	1.54899	4	2.58233
Cre16.g684250_4532.1	19	0.265625	0.175552	0	0
Cre03.g149250_4532.1	254	3.9375	2.6023	3	1.15283
Cre06.g301650_4532.1	261	4.04688	2.67459	5	1.86945
Cre17.g733550_4532.1	389	6.04688	3.99639	4	1.0009
Cre13.g566700_4532.1	137	2.10938	1.39409	0	0
Cre12.g545150_4532.1	1310	20.4375	13.5072	15	1.11052
Cre10.g423950_4532.1	184	2.84375	1.87944	0	0
Cre15.g639700_4532.1	237	3.67188	2.42675	1	0.412074
Cre03.g171461_4532.1	425	6.60938	4.36815	5	1.14465
Cre13.g583600_4532.1	166	2.5625	1.69356	0	0
Cre12.g516900_4532.1	175	2.70312	1.7865	2	1.11951
Cre05.g248100_4532.1	360	5.59375	3.69692	4	1.08198
Cre12.g528450_4532.1	338	5.25	3.46973	1	0.288207
Cre16.g691000_4532.1	10	0.125	0.0826127	0	0
Cre12.g546350_4532.1	191	2.95312	1.95173	1	0.512367
Cre02.g116450_4532.1	281	4.35938	2.88112	1	0.347087
Cre05.g246800_4532.1	37	0.546875	0.361431	0	0
Cre16.g666301_4532.1	24	0.34375	0.227185	0	0
Cre01.g051900_4532.1	201	3.10938	2.05499	5	2.4331
Cre03.g197550_4532.1	191	2.95312	1.95173	1	0.512367
Cre03.g186200_4532.1	123	1.89062	1.24952	0	0
Cre17.g723350_4532.1	369	5.73438	3.78986	1	0.263862
Cre06.g289000_4532.1	237	3.67188	2.42675	1	0.412074
Cre06.g303100_4532.1	508	7.90625	5.22525	8	1.53103
Cre06.g293950_4532.1	253	3.92188	2.59197	2	0.771613
Cre10.g428850_4532.1	182	2.8125	1.85879	1	0.537985
Cre06.g257700_4532.1	627	9.76562	6.45412	9	1.39446
Cre17.g802083_4532.1	82	1.25	0.826127	0	0
Cre02.g113752_4532.1	12	0.15625	0.103266	0	0
Cre11.g479383_4532.1	6518	101.812	67.2881	0	0
Cre06.g270200_4532.1	527	8.20312	5.42146	5	0.922261
Cre06.g272800_4532.1	39	0.578125	0.382084	0	0
Cre06.g296850_4532.1	319	4.95312	3.27353	3	0.916442
Cre16.g680850_4532.1	187	2.89062	1.91042	0	0
Cre02.g074000_4532.1	305	4.73438	3.12896	5	1.59798
Cre01.g038950_4532.1	114	1.75	1.15658	0	0
Cre12.g552200_4532.1	93	1.42188	0.93972	0	0
Cre10.g450200_4532.1	141	2.17188	1.4354	0	0
Cre10.g438650_4532.1	84	1.28125	0.84678	0	0
Cre03.g209841_4532.1	103	1.57812	1.04299	0	0
Cre07.g314250_4532.1	450	7	4.62631	5	1.08077
Cre09.g388050_4532.1	158	2.4375	1.61095	0	0
Cre16.g801943_4532.1	47	0.703125	0.464697	0	0
Cre09.g389600_4532.1	323	5.01562	3.31484	7	2.11172
Cre10.g424350_4532.1	257	3.98438	2.63328	0	0
Cre06.g278213_4532.1	34	0.5	0.330451	0	0
Cre12.g527400_4532.1	546	8.5	5.61767	12	2.13612
Cre01.g051750_4532.1	377	5.85938	3.87247	1	0.258233
Cre01.g008550_4532.1	250	3.875	2.56099	2	0.780947
Cre16.g659850_4532.1	94	1.4375	0.950046	0	0
Cre08.g358579_4532.1	210	3.25	2.14793	1	0.465564
Cre01.g014900_4532.1	222	3.4375	2.27185	1	0.44017
Cre03.g150900_4532.1	93	1.42188	0.93972	0	0
Cre01.g012350_4532.1	77	1.17188	0.774494	0	0
Cre12.g555378_4532.1	657	10.2344	6.76392	4	0.591373
Cre04.g800494_4532.1	57	0.859375	0.567962	1	1.76068
Cre10.g461750_4532.1	464	7.21875	4.77088	4	0.838419
Cre18.g749447_4532.1	237	3.67188	2.42675	0	0
Cre07.g319701_4532.1	425	6.60938	4.36815	0	0
Cre01.g054000_4532.1	285	4.42188	2.92243	0	0
Cre17.g734350_4532.1	124	1.90625	1.25984	1	0.793749
Cre06.g278152_4532.1	276	4.28125	2.82949	1	0.353421
Cre02.g086150_4532.1	48	0.71875	0.475023	0	0
Cre17.g726200_4532.1	296	4.59375	3.03602	1	0.329379
Cre17.g737350_4532.1	252	3.90625	2.58165	0	0
Cre09.g392060_4532.1	231	3.57812	2.36479	1	0.422871
Cre14.g609030_4532.1	513	7.98438	5.27689	1	0.189506
Cre02.g075150_4532.1	276	4.28125	2.82949	0	0
Cre08.g380300_4532.1	141	2.17188	1.4354	0	0
Cre12.g534050_4532.1	178	2.75	1.81748	1	0.550212
Cre06.g306000_4532.1	27	0.390625	0.258165	0	0
Cre02.g082950_4532.1	287	4.45312	2.94308	7	2.37846
Cre16.g678700_4532.1	337	5.23438	3.45941	3	0.8672
Cre16.g686800_4532.1	133	2.04688	1.35278	0	0
Cre05.g243650_4532.1	287	4.45312	2.94308	2	0.679561
Cre16.g678450_4532.1	194	3	1.98271	6	3.02617
Cre06.g259200_4532.1	236	3.65625	2.41642	4	1.65534
Cre01.g021850_4532.1	407	6.32812	4.18227	8	1.91284
Cre09.g395880_4532.1	140	2.15625	1.42507	0	0
Cre10.g419050_4532.1	410	6.375	4.21325	0	0
Cre06.g260650_4532.1	232	3.59375	2.37512	0	0
Cre12.g536425_4532.1	789	12.2969	8.12703	9	1.10742
Cre17.g737850_4532.1	255	3.95312	2.61263	0	0
Cre12.g504200_4532.1	184	2.84375	1.87944	0	0
Cre03.g175500_4532.1	90	1.375	0.90874	6	6.60255
Cre06.g259150_4532.1	194	3	1.98271	0	0
Cre12.g509850_4532.1	194	3	1.98271	3	1.51308
Cre12.g496750_4532.1	154	2.375	1.56964	0	0
Cre17.g738751_4532.1	134	2.0625	1.36311	1	0.733617
Cre12.g553550_4532.1	63	0.953125	0.629922	0	0
Cre09.g394769_4532.1	138	2.125	1.40442	0	0
Cre03.g182400_4532.1	49	0.734375	0.48535	0	0
Cre09.g410500_4532.1	305	4.73438	3.12896	1	0.319595
Cre05.g239200_4532.1	161	2.48438	1.64193	0	0
Cre08.g358552_4532.1	201	3.10938	2.05499	1	0.48662
Cre16.g648950_4532.1	205	3.17188	2.0963	0	0
Cre01.g027050_4532.1	181	2.79688	1.84846	0	0
Cre01.g004157_4532.1	1169	18.2344	12.0511	19	1.57662
Cre08.g369500_4532.1	108	1.65625	1.09462	0	0
Cre01.g047100_4532.1	306	4.75	3.13928	4	1.27418
Cre03.g205025_4532.1	120	1.84375	1.21854	0	0
Cre10.g451150_4532.1	217	3.35938	2.22022	1	0.450406
Cre02.g143350_4532.1	142	2.1875	1.44572	2	1.38339
Cre01.g018500_4532.1	842	13.125	8.67434	10	1.15283
Cre11.g479450_4532.1	268	4.15625	2.74687	0	0
Cre16.g681914_4532.1	369	5.73438	3.78986	3	0.791586
Cre07.g326010_4532.1	63	0.953125	0.629922	0	0
Cre06.g294850_4532.1	309	4.79688	3.17026	0	0
Cre04.g217850_4532.1	339	5.26562	3.48006	0	0
Cre17.g802019_4532.1	95	1.45312	0.960373	0	0
Cre05.g233450_4532.1	260	4.03125	2.66426	3	1.12602
Cre04.g217934_4532.1	174	2.6875	1.77617	0	0
Cre16.g663800_4532.1	118	1.8125	1.19788	0	0
Cre02.g083500_4532.1	680	10.5938	7.00143	14	1.99959
Cre02.g104750_4532.1	67	1.01562	0.671228	0	0
Cre03.g165750_4532.1	225	3.48438	2.30283	0	0
Cre05.g248500_4532.1	89	1.35938	0.898413	0	0
Cre17.g743250_4532.1	98	1.5	0.991353	0	0
Cre17.g802079_4532.1	281	4.35938	2.88112	0	0
Cre10.g467150_4532.1	61	0.921875	0.609269	2	3.28262
Cre01.g035000_4532.1	111	1.70312	1.1256	1	0.888416
Cre14.g627500_4532.1	110	1.6875	1.11527	1	0.896642
Cre13.g585100_4532.1	152	2.34375	1.54899	0	0
Cre06.g800686_4532.1	412	6.40625	4.2339	3	0.708566
Cre03.g183200_4532.1	208	3.21875	2.12728	0	0
Cre01.g040950_4532.1	86	1.3125	0.867434	0	0
Cre12.g545750_4532.1	240	3.71875	2.45773	2	0.81376
Cre06.g268100_4532.1	46	0.6875	0.45437	0	0
Cre12.g549000_4532.1	384	5.96875	3.94476	0	0
Cre02.g086850_4532.1	127	1.95312	1.29082	0	0
Cre11.g468900_4532.1	303	4.70312	3.1083	7	2.25203
Cre10.g456851_4532.1	294	4.5625	3.01536	3	0.994905
Cre17.g740750_4532.1	116	1.78125	1.17723	0	0
Cre16.g651500_4532.1	325	5.04688	3.33549	2	0.599612
Cre14.g620350_4532.1	149	2.29688	1.51801	0	0
Cre13.g565750_4532.1	312	4.84375	3.20124	4	1.24951
Cre07.g353850_4532.1	75	1.14062	0.753841	0	0
Cre16.g654950_4532.1	53	0.796875	0.526656	0	0
Cre02.g144650_4532.1	195	3.01562	1.99303	1	0.501748
Cre08.g374800_4532.1	240	3.71875	2.45773	0	0
Cre08.g381100_4532.1	295	4.57812	3.02569	2	0.661006
Cre16.g673550_4532.1	16	0.21875	0.144572	0	0
Cre08.g372000_4532.1	65	0.984375	0.650575	0	0
Cre03.g169300_4532.1	161	2.48438	1.64193	1	0.60904
Cre01.g010350_4532.1	127	1.95312	1.29082	0	0
Cre16.g662600_4532.1	185	2.85938	1.88977	4	2.11666
Cre04.g224883_4532.1	223	3.45312	2.28218	6	2.62907
Cre09.g404201_4532.1	67	1.01562	0.671228	0	0
Cre05.g247150_4532.1	215	3.32812	2.19956	0	0
Cre06.g249600_4532.1	610	9.5	6.27857	12	1.91126
Cre06.g308950_4532.1	246	3.8125	2.51969	2	0.793749
Cre18.g750047_4532.1	536	8.34375	5.5144	8	1.45075
Cre02.g087000_4532.1	247	3.82812	2.53001	4	1.58102
Cre06.g288850_4532.1	83	1.26562	0.836454	0	0
Cre10.g463850_4532.1	141	2.17188	1.4354	0	0
Cre07.g320350_4532.1	89	1.35938	0.898413	0	0
Cre07.g356250_4532.1	271	4.20312	2.77785	2	0.719981
Cre01.g032450_4532.1	161	2.48438	1.64193	1	0.60904
Cre06.g264850_4532.1	223	3.45312	2.28218	7	3.06725
Cre16.g655600_4532.1	3054	47.6875	31.5168	43	1.36435
Cre02.g073550_4532.1	132	2.03125	1.34246	0	0
Cre02.g090900_4532.1	39	0.578125	0.382084	0	0
Cre14.g611400_4532.1	129	1.98438	1.31148	0	0
Cre02.g086456_4532.1	63	0.953125	0.629922	0	0
Cre02.g091193_4532.1	53	0.796875	0.526656	0	0
Cre17.g733208_4532.1	96	1.46875	0.970699	0	0
Cre10.g427350_4532.1	111	1.70312	1.1256	0	0
Cre12.g497652_4532.1	94	1.4375	0.950046	0	0
Cre14.g622951_4532.1	991	15.4531	10.213	20	1.95829
Cre12.g516000_4532.1	62	0.9375	0.619595	0	0
Cre03.g178200_4532.1	113	1.73438	1.14625	3	2.61723
Cre07.g344350_4532.1	75	1.14062	0.753841	0	0
Cre03.g167550_4532.1	576	8.96875	5.92746	5	0.843531
Cre03.g179400_4532.1	325	5.04688	3.33549	6	1.79884
Cre02.g800262_4532.1	148	2.28125	1.50768	1	0.66327
Cre14.g801595_4532.1	7	0.078125	0.051633	0	0
Cre06.g263450_4532.1	580	9.03125	5.96877	4	0.670155
Cre12.g539900_4532.1	566	8.8125	5.8242	6	1.03018
Cre03.g146287_4532.1	341	5.29688	3.50071	6	1.71394
Cre13.g576350_4532.1	183	2.82812	1.86911	0	0
Cre17.g728800_4532.1	151	2.32812	1.53866	1	0.649915
Cre06.g269865_4532.1	200	3.09375	2.04466	0	0
Cre02.g109850_4532.1	208	3.21875	2.12728	6	2.82051
Cre17.g802105_4532.1	194	3	1.98271	5	2.52181
Cre10.g422550_4532.1	343	5.32812	3.52137	2	0.567961
Cre07.g313100_4532.1	461	7.17188	4.7399	6	1.26585
Cre16.g679500_4532.1	162	2.5	1.65225	0	0
Cre09.g388097_4532.1	116	1.78125	1.17723	3	2.54835
Cre10.g443900_4532.1	245	3.79688	2.50936	3	1.19552
Cre01.g058521_4532.1	133	2.04688	1.35278	1	0.739217
Cre04.g219350_4532.1	278	4.3125	2.85014	2	0.70172
Cre10.g453900_4532.1	1046	16.3125	10.781	14	1.29859
Cre03.g162100_4532.1	116	1.78125	1.17723	1	0.849451
Cre06.g255050_4532.1	391	6.07812	4.01704	2	0.497879
Cre09.g403150_4532.1	267	4.14062	2.73655	4	1.4617
Cre09.g390678_4532.1	78	1.1875	0.784821	0	0
Cre02.g100850_4532.1	131	2.01562	1.33213	2	1.50135
Cre12.g494252_4532.1	375	5.82812	3.85182	9	2.33656
Cre11.g467693_4532.1	159	2.45312	1.62127	0	0
Cre13.g591300_4532.1	287	4.45312	2.94308	4	1.35912
Cre03.g162550_4532.1	689	10.7344	7.09437	14	1.9734
Cre09.g399476_4532.1	242	3.75	2.47838	0	0
Cre09.g415300_4532.1	580	9.03125	5.96877	7	1.17277
Cre05.g233350_4532.1	230	3.5625	2.35446	0	0
Cre11.g468383_4532.1	79	1.20312	0.795147	0	0
Cre09.g390850_4532.1	158	2.4375	1.61095	2	1.2415
Cre16.g687200_4532.1	89	1.35938	0.898413	0	0
Cre06.g286450_4532.1	250	3.875	2.56099	1	0.390473
Cre10.g456554_4532.1	1358	21.1875	14.0029	19	1.35687
Cre11.g481000_4532.1	117	1.79688	1.18756	0	0
Cre08.g384864_4532.1	56	0.84375	0.557636	0	0
Cre17.g747347_4532.1	146	2.25	1.48703	0	0
Cre17.g707600_4532.1	159	2.45312	1.62127	1	0.616799
Cre15.g801695_4532.1	67	1.01562	0.671228	0	0
Cre02.g099100_4532.1	412	6.40625	4.2339	0	0
Cre03.g167150_4532.1	111	1.70312	1.1256	0	0
Cre03.g188400_4532.1	26	0.375	0.247838	0	0
Cre14.g612750_4532.1	281	4.35938	2.88112	0	0
Cre17.g701200_4532.1	42	0.625	0.413064	0	0
Cre12.g801374_4532.1	36	0.53125	0.351104	0	0
Cre03.g202350_4532.1	233	3.60938	2.38544	3	1.25763
Cre02.g144050_4532.1	249	3.85938	2.55067	5	1.96027
Cre12.g801469_4532.1	94	1.4375	0.950046	0	0
Cre17.g731800_4532.1	711	11.0781	7.32155	6	0.819498
Cre06.g278750_4532.1	51	0.765625	0.506003	0	0
Cre03.g153100_4532.1	287	4.45312	2.94308	4	1.35912
Cre07.g316150_4532.1	138	2.125	1.40442	1	0.71204
Cre16.g672385_4532.1	63	0.953125	0.629922	0	0
Cre11.g476200_4532.1	146	2.25	1.48703	0	0
Cre03.g162050_4532.1	260	4.03125	2.66426	2	0.750677
Cre01.g010000_4532.1	315	4.89062	3.23222	3	0.928154
Cre10.g428720_4532.1	55	0.828125	0.547309	0	0
Cre15.g638950_4532.1	197	3.04688	2.01369	3	1.48981
Cre15.g635650_4532.1	160	2.46875	1.6316	0	0
Cre01.g041351_4532.1	472	7.34375	4.8535	13	2.67848
Cre12.g523550_4532.1	25	0.359375	0.237512	0	0
Cre13.g604450_4532.1	86	1.3125	0.867434	0	0
Cre02.g087324_4532.1	84	1.28125	0.84678	0	0
Cre06.g278264_4532.1	128	1.96875	1.30115	0	0
Cre05.g234550_4532.1	157	2.42188	1.60062	0	0
Cre15.g801677_4532.1	245	3.79688	2.50936	3	1.19552
Cre13.g605050_4532.1	59	0.890625	0.588616	0	0
Cre07.g352300_4532.1	139	2.14062	1.41474	0	0
Cre10.g437700_4532.1	359	5.57812	3.68659	0	0
Cre06.g800636_4532.1	387	6.01562	3.97574	1	0.251526
Cre01.g038900_4532.1	121	1.85938	1.22886	0	0
Cre04.g217929_4532.1	65	0.984375	0.650575	0	0
Cre05.g237150_4532.1	53	0.796875	0.526656	0	0
Cre12.g519050_4532.1	312	4.84375	3.20124	1	0.312379
Cre04.g213150_4532.1	287	4.45312	2.94308	0	0
Cre17.g711950_4532.1	119	1.82812	1.20821	0	0
Cre16.g666334_4532.1	345	5.35938	3.54202	5	1.41162
Cre05.g246550_4532.1	241	3.73438	2.46806	3	1.21553
Cre01.g009300_4532.1	290	4.5	2.97406	2	0.672482
Cre11.g483351_4532.1	123	1.89062	1.24952	2	1.60062
Cre03.g190100_4532.1	296	4.59375	3.03602	2	0.658758
Cre10.g426350_4532.1	75	1.14062	0.753841	0	0
Cre12.g549600_4532.1	285	4.42188	2.92243	3	1.02654
Cre01.g039900_4532.1	109	1.67188	1.10495	0	0
Cre12.g533650_4532.1	210	3.25	2.14793	1	0.465564
Cre03.g151650_4532.1	106	1.625	1.07397	0	0
Cre11.g477350_4532.1	861	13.4219	8.87054	10	1.12733
Cre17.g721250_4532.1	384	5.96875	3.94476	5	1.26751
Cre06.g295500_4532.1	128	1.96875	1.30115	0	0
Cre07.g357950_4532.1	654	10.1875	6.73294	10	1.48524
Cre07.g356750_4532.1	81	1.23438	0.815801	0	0
Cre03.g800413_4532.1	435	6.76562	4.47141	2	0.447286
Cre13.g567400_4532.1	140	2.15625	1.42507	1	0.70172
Cre06.g252892_4532.1	146	2.25	1.48703	0	0
Cre12.g497650_4532.1	269	4.17188	2.7572	0	0
Cre01.g005150_4532.1	271	4.20312	2.77785	6	2.15994
Cre07.g340100_4532.1	259	4.01562	2.65393	3	1.1304
Cre04.g232502_4532.1	433	6.73438	4.45076	8	1.79745
Cre14.g623300_4532.1	101	1.54688	1.02233	2	1.95631
Cre02.g094850_4532.1	1301	20.2969	13.4142	16	1.19276
Cre01.g011400_4532.1	154	2.375	1.56964	0	0
Cre15.g640850_4532.1	168	2.59375	1.71421	0	0
Cre07.g328150_4532.1	121	1.85938	1.22886	0	0
Cre13.g801586_4532.1	455	7.07812	4.67795	2	0.427538
Cre01.g043500_4532.1	152	2.34375	1.54899	0	0
Cre09.g402219_4532.1	289	4.48438	2.96373	1	0.337413
Cre01.g038400_4532.1	96	1.46875	0.970699	0	0
Cre16.g648850_4532.1	82	1.25	0.826127	0	0
Cre02.g083065_4532.1	162	2.5	1.65225	0	0
Cre10.g445700_4532.1	257	3.98438	2.63328	2	0.759509
Cre03.g173000_4532.1	179	2.76562	1.82781	0	0
Cre09.g400516_4532.1	222	3.4375	2.27185	0	0
Cre07.g313302_4532.1	233	3.60938	2.38544	0	0
Cre09.g414300_4532.1	216	3.34375	2.20989	4	1.81004
Cre13.g567200_4532.1	298	4.625	3.05667	10	3.27153
Cre07.g333450_4532.1	627	9.76562	6.45412	9	1.39446
Cre08.g377050_4532.1	173	2.67188	1.76585	2	1.1326
Cre17.g718800_4532.1	170	2.625	1.73487	2	1.15283
Cre07.g334450_4532.1	458	7.125	4.70893	8	1.6989
Cre03.g195700_4532.1	604	9.40625	6.21661	10	1.60859
Cre12.g517300_4532.1	115	1.76562	1.1669	0	0
Cre02.g102050_4532.1	239	3.70312	2.4474	1	0.408597
Cre17.g742050_4532.1	58	0.875	0.578289	0	0
Cre14.g801641_4532.1	18	0.25	0.165225	0	0
Cre12.g495600_4532.1	160	2.46875	1.6316	2	1.22579
Cre11.g467576_4532.1	140	2.15625	1.42507	0	0
Cre01.g021100_4532.1	95	1.45312	0.960373	0	0
Cre01.g023950_4532.1	518	8.0625	5.32852	3	0.563008
Cre04.g223200_4532.1	238	3.6875	2.43708	2	0.820656
Cre16.g801863_4532.1	197	3.04688	2.01369	0	0
Cre08.g382800_4532.1	298	4.625	3.05667	1	0.327153
Cre06.g258800_4532.1	299	4.64062	3.067	0	0
Cre02.g800264_4532.1	122	1.875	1.23919	0	0
Cre14.g621600_4532.1	185	2.85938	1.88977	0	0
Cre13.g590850_4532.1	224	3.46875	2.2925	1	0.436204
Cre15.g640750_4532.1	12	0.15625	0.103266	0	0
Cre16.g688450_4532.1	147	2.26562	1.49736	0	0
Cre13.g589250_4532.1	278	4.3125	2.85014	0	0
Cre06.g276550_4532.1	49	0.734375	0.48535	0	0
Cre03.g178300_4532.1	286	4.4375	2.93275	0	0
Cre17.g745747_4532.1	31	0.453125	0.299471	0	0
Cre17.g709150_4532.1	58	0.875	0.578289	0	0
Cre16.g654300_4532.1	134	2.0625	1.36311	0	0
Cre03.g149050_4532.1	214	3.3125	2.18924	0	0
Cre09.g388900_4532.1	244	3.78125	2.49903	3	1.20046
Cre06.g263950_4532.1	348	5.40625	3.573	4	1.11951
Cre09.g397142_4532.1	271	4.20312	2.77785	0	0
Cre52.g802240_4532.1	530	8.25	5.45244	16	2.93447
Cre16.g687450_4532.1	215	3.32812	2.19956	0	0
Cre02.g087100_4532.1	135	2.07812	1.37344	1	0.728101
Cre12.g531900_4532.1	243	3.76562	2.48871	0	0
Cre05.g242178_4532.1	191	2.95312	1.95173	2	1.02473
Cre17.g730300_4532.1	509	7.92188	5.23558	12	2.29201
Cre06.g278150_4532.1	71	1.07812	0.712535	0	0
Cre17.g717100_4532.1	242	3.75	2.47838	0	0
Cre04.g223750_4532.1	163	2.51562	1.66258	2	1.20295
Cre17.g746747_4532.1	142	2.1875	1.44572	2	1.38339
Cre07.g329550_4532.1	329	5.10938	3.37679	5	1.48069
Cre10.g445150_4532.1	207	3.20312	2.11695	0	0
Cre07.g335400_4532.1	109	1.67188	1.10495	0	0
Cre06.g250350_4532.1	257	3.98438	2.63328	1	0.379754
Cre14.g621351_4532.1	266	4.125	2.72622	3	1.10042
Cre09.g405900_4532.1	388	6.03125	3.98606	1	0.250874
Cre07.g800786_4532.1	33	0.484375	0.320124	0	0
Cre12.g515900_4532.1	73	1.10938	0.733188	2	2.72781
Cre07.g318950_4532.1	31	0.453125	0.299471	0	0
Cre02.g099950_4532.1	273	4.23438	2.79851	3	1.072
Cre12.g536450_4532.1	610	9.5	6.27857	1	0.159272
Cre03.g210513_4532.1	141	2.17188	1.4354	0	0
Cre10.g428100_4532.1	64	0.96875	0.640249	0	0
Cre02.g102700_4532.1	243	3.76562	2.48871	2	0.80363
Cre14.g608400_4532.1	830	12.9375	8.55042	18	2.10516
Cre01.g013800_4532.1	468	7.28125	4.81219	6	1.24683
Cre06.g280450_4532.1	237	3.67188	2.42675	4	1.6483
Cre03.g191600_4532.1	171	2.64062	1.74519	2	1.146
Cre08.g358559_4532.1	271	4.20312	2.77785	0	0
Cre12.g533100_4532.1	71	1.07812	0.712535	1	1.40344
Cre15.g641650_4532.1	96	1.46875	0.970699	0	0
Cre12.g501703_4532.1	236	3.65625	2.41642	1	0.413835
Cre02.g079300_4532.1	384	5.96875	3.94476	4	1.014
Cre13.g580850_4532.1	52	0.78125	0.51633	0	0
Cre01.g038550_4532.1	226	3.5	2.31316	1	0.43231
Cre16.g666050_4532.1	205	3.17188	2.0963	0	0
Cre11.g801239_4532.1	430	6.6875	4.41978	11	2.48881
Cre06.g306150_4532.1	242	3.75	2.47838	1	0.403489
Cre10.g460050_4532.1	155	2.39062	1.57997	0	0
Cre09.g402034_4532.1	7	0.078125	0.051633	0	0
Cre10.g426200_4532.1	179	2.76562	1.82781	1	0.547104
Cre01.g009650_4532.1	350	5.4375	3.59365	0	0
Cre03.g186300_4532.1	290	4.5	2.97406	2	0.672482
Cre07.g347550_4532.1	241	3.73438	2.46806	2	0.810355
Cre12.g509700_4532.1	313	4.85938	3.21157	2	0.622748
Cre17.g709700_4532.1	282	4.375	2.89145	1	0.345848
Cre12.g513300_4532.1	170	2.625	1.73487	2	1.15283
Cre12.g513600_4532.1	86	1.3125	0.867434	0	0
Cre02.g118050_4532.1	297	4.60938	3.04634	2	0.656525
Cre15.g638500_4532.1	231	3.57812	2.36479	3	1.26861
Cre09.g404450_4532.1	319	4.95312	3.27353	4	1.22192
Cre10.g448650_4532.1	213	3.29688	2.17891	0	0
Cre13.g607750_4532.1	418	6.5	4.29586	0	0
Cre12.g498150_4532.1	421	6.54688	4.32684	4	0.924462
Cre10.g453600_4532.1	221	3.42188	2.26152	0	0
Cre11.g483400_4532.1	379	5.89062	3.89312	5	1.28432
Cre13.g605850_4532.1	595	9.26562	6.12367	8	1.30641
Cre02.g103850_4532.1	131	2.01562	1.33213	0	0
Cre12.g537250_4532.1	415	6.45312	4.26488	2	0.468946
Cre09.g395550_4532.1	231	3.57812	2.36479	3	1.26861
Cre10.g442800_4532.1	121	1.85938	1.22886	0	0
Cre16.g681578_4532.1	311	4.82812	3.19092	4	1.25356
Cre10.g448350_4532.1	62	0.9375	0.619595	1	1.61396
Cre03.g157600_4532.1	252	3.90625	2.58165	4	1.5494
Cre03.g145447_4532.1	113	1.73438	1.14625	2	1.74482
Cre02.g074600_4532.1	1044	16.2812	10.7603	17	1.57988
Cre10.g451400_4532.1	108	1.65625	1.09462	0	0
Cre01.g039300_4532.1	211	3.26562	2.15826	0	0
Cre08.g358553_4532.1	198	3.0625	2.02401	0	0
Cre10.g451500_4532.1	135	2.07812	1.37344	0	0
Cre08.g384150_4532.1	20	0.28125	0.185879	0	0
Cre06.g304050_4532.1	179	2.76562	1.82781	5	2.73552
Cre06.g800600_4532.1	43	0.640625	0.42339	0	0
Cre12.g542250_4532.1	282	4.375	2.89145	3	1.03754
Cre09.g390100_4532.1	48	0.71875	0.475023	0	0
Cre03.g196750_4532.1	319	4.95312	3.27353	1	0.305481
Cre01.g043050_4532.1	229	3.54688	2.34414	0	0
Cre05.g246377_4532.1	178	2.75	1.81748	2	1.10042
Cre14.g627100_4532.1	553	8.60938	5.68995	2	0.351497
Cre09.g402150_4532.1	363	5.64062	3.7279	6	1.60949
Cre08.g358554_4532.1	426	6.625	4.37847	2	0.45678
Cre08.g376850_4532.1	202	3.125	2.06532	0	0
Cre16.g692751_4532.1	195	3.01562	1.99303	0	0
Cre02.g076466_4532.1	117	1.79688	1.18756	0	0
Cre03.g205473_4532.1	145	2.23438	1.4767	1	0.677185
Cre16.g654350_4532.1	552	8.59375	5.67962	9	1.58461
Cre02.g076800_4532.1	547	8.51562	5.62799	4	0.710733
Cre14.g626200_4532.1	192	2.96875	1.96205	0	0
Cre01.g027400_4532.1	392	6.09375	4.02737	7	1.73811
Cre11.g477100_4532.1	162	2.5	1.65225	1	0.605234
Cre10.g439800_4532.1	255	3.95312	2.61263	3	1.14827
Cre10.g443350_4532.1	202	3.125	2.06532	3	1.45256
Cre08.g361400_4532.1	255	3.95312	2.61263	0	0
Cre08.g362900_4532.1	247	3.82812	2.53001	0	0
Cre16.g686510_4532.1	41	0.609375	0.402737	0	0
Cre03.g186500_4532.1	346	5.375	3.55235	1	0.281504
Cre10.g457900_4532.1	237	3.67188	2.42675	0	0
Cre08.g358538_4532.1	190	2.9375	1.9414	0	0
Cre07.g342750_4532.1	123	1.89062	1.24952	2	1.60062
Cre16.g685277_4532.1	218	3.375	2.23054	1	0.448321
Cre12.g555803_4532.1	411	6.39062	4.22358	0	0
Cre12.g542100_4532.1	188	2.90625	1.92075	1	0.520631
Cre10.g451100_4532.1	320	4.96875	3.28386	1	0.30452
Cre12.g504000_4532.1	191	2.95312	1.95173	3	1.5371
Cre08.g374650_4532.1	192	2.96875	1.96205	1	0.50967
Cre16.g674179_4532.1	240	3.71875	2.45773	2	0.81376
Cre03.g171300_4532.1	296	4.59375	3.03602	2	0.658758
Cre17.g696800_4532.1	248	3.84375	2.54034	1	0.393648
Cre01.g003487_4532.1	91	1.39062	0.919067	0	0
Cre14.g611700_4532.1	229	3.54688	2.34414	0	0
Cre16.g655100_4532.1	277	4.29688	2.83981	0	0
Cre14.g609850_4532.1	216	3.34375	2.20989	0	0
Cre08.g377450_4532.1	171	2.64062	1.74519	0	0
Cre03.g194250_4532.1	70	1.0625	0.702208	0	0
Cre10.g453650_4532.1	337	5.23438	3.45941	7	2.02347
Cre03.g161100_4532.1	462	7.1875	4.75023	5	1.05258
Cre13.g562450_4532.1	102	1.5625	1.03266	2	1.93675
Cre06.g251450_4532.1	562	8.75	5.78289	6	1.03754
Cre08.g375200_4532.1	230	3.5625	2.35446	0	0
Cre12.g489900_4532.1	349	5.42188	3.58333	2	0.558141
Cre06.g268650_4532.1	85	1.29688	0.857107	0	0
Cre16.g665550_4532.1	255	3.95312	2.61263	0	0
Cre01.g036000_4532.1	195	3.01562	1.99303	0	0
Cre09.g390400_4532.1	204	3.15625	2.08597	2	0.958786
Cre18.g748897_4532.1	118	1.8125	1.19788	1	0.834805
Cre01.g010750_4532.1	31	0.453125	0.299471	0	0
Cre16.g666200_4532.1	491	7.64062	5.0497	0	0
Cre02.g109550_4532.1	215	3.32812	2.19956	1	0.454636
Cre12.g511850_4532.1	392	6.09375	4.02737	1	0.248301
Cre13.g572650_4532.1	233	3.60938	2.38544	2	0.838419
Cre12.g512250_4532.1	551	8.57812	5.6693	7	1.23472
Cre07.g335350_4532.1	37	0.546875	0.361431	0	0
Cre13.g606800_4532.1	670	10.4375	6.89816	10	1.44966
Cre17.g747547_4532.1	867	13.5156	8.9325	15	1.67926
Cre12.g486100_4532.1	139	2.14062	1.41474	0	0
Cre03.g168450_4532.1	167	2.57812	1.70389	0	0
Cre07.g319100_4532.1	39	0.578125	0.382084	0	0
Cre12.g543300_4532.1	259	4.01562	2.65393	2	0.753598
Cre01.g034800_4532.1	253	3.92188	2.59197	2	0.771613
Cre03.g191050_4532.1	134	2.0625	1.36311	0	0
Cre13.g583350_4532.1	362	5.625	3.71757	5	1.34496
Cre08.g378250_4532.1	175	2.70312	1.7865	2	1.11951
Cre01.g012400_4532.1	47	0.703125	0.464697	0	0
Cre05.g247950_4532.1	111	1.70312	1.1256	0	0
Cre08.g367100_4532.1	300	4.65625	3.07732	3	0.974873
Cre05.g233650_4532.1	201	3.10938	2.05499	0	0
Cre17.g696900_4532.1	525	8.17188	5.40081	5	0.925788
Cre03.g157900_4532.1	172	2.65625	1.75552	1	0.569632
Cre13.g570600_4532.1	718	11.1875	7.39384	6	0.811486
Cre10.g436500_4532.1	388	6.03125	3.98606	2	0.501748
Cre06.g311600_4532.1	91	1.39062	0.919067	0	0
Cre06.g278265_4532.1	165	2.54688	1.68323	0	0
Cre02.g075050_4532.1	345	5.35938	3.54202	3	0.846974
Cre09.g401997_4532.1	61	0.921875	0.609269	0	0
Cre13.g603100_4532.1	78	1.1875	0.784821	1	1.27418
Cre10.g453750_4532.1	208	3.21875	2.12728	5	2.35042
Cre02.g094600_4532.1	406	6.3125	4.17194	3	0.71909
Cre12.g510850_4532.1	295	4.57812	3.02569	4	1.32201
Cre16.g680944_4532.1	274	4.25	2.80883	3	1.06806
Cre14.g629880_4532.1	353	5.48438	3.62463	5	1.37945
Cre02.g104400_4532.1	1632	25.4688	16.8323	16	0.950551
Cre09.g409500_4532.1	240	3.71875	2.45773	0	0
Cre13.g579300_4532.1	44	0.65625	0.433717	0	0
Cre07.g354301_4532.1	62	0.9375	0.619595	0	0
Cre03.g212417_4532.1	149	2.29688	1.51801	2	1.31752
Cre06.g261500_4532.1	60	0.90625	0.598942	0	0
Cre10.g425900_4532.1	51	0.765625	0.506003	0	0
Cre16.g649400_4532.1	424	6.59375	4.35782	7	1.60631
Cre16.g678437_4532.1	259	4.01562	2.65393	0	0
Cre06.g800673_4532.1	413	6.42188	4.24423	3	0.706842
Cre13.g590450_4532.1	229	3.54688	2.34414	2	0.853193
Cre16.g651200_4532.1	297	4.60938	3.04634	4	1.31305
Cre16.g672400_4532.1	152	2.34375	1.54899	0	0
Cre13.g583100_4532.1	150	2.3125	1.52834	1	0.654307
Cre10.g439200_4532.1	827	12.8906	8.51944	8	0.939029
Cre09.g398650_4532.1	211	3.26562	2.15826	2	0.926674
Cre09.g398350_4532.1	328	5.09375	3.36647	0	0
Cre03.g199700_4532.1	181	2.79688	1.84846	1	0.540991
Cre16.g692100_4532.1	656	10.2188	6.75359	3	0.444208
Cre09.g399626_4532.1	331	5.14062	3.39745	7	2.06037
Cre05.g239050_4532.1	126	1.9375	1.2805	2	1.56189
Cre01.g015550_4532.1	173	2.67188	1.76585	0	0
Cre06.g266150_4532.1	326	5.0625	3.34582	1	0.298881
Cre11.g468380_4532.1	2464	38.4688	25.4241	26	1.02265
Cre12.g523050_4532.1	155	2.39062	1.57997	1	0.632924
Cre10.g418750_4532.1	211	3.26562	2.15826	5	2.31668
Cre06.g278258_4532.1	173	2.67188	1.76585	0	0
Cre15.g801711_4532.1	967	15.0781	9.96516	11	1.10385
Cre01.g034650_4532.1	169	2.60938	1.72454	2	1.15973
Cre13.g589300_4532.1	275	4.26562	2.81916	0	0
Cre01.g041800_4532.1	839	13.0781	8.64336	14	1.61974
Cre12.g534300_4532.1	294	4.5625	3.01536	2	0.66327
Cre09.g402589_4532.1	260	4.03125	2.66426	4	1.50135
Cre01.g014100_4532.1	125	1.92188	1.27017	0	0
Cre06.g279150_4532.1	439	6.82812	4.51272	6	1.32958
Cre06.g291650_4532.1	88	1.34375	0.888087	0	0
Cre03.g169900_4532.1	152	2.34375	1.54899	0	0
Cre07.g321900_4532.1	43	0.640625	0.42339	0	0
Cre17.g739650_4532.1	61	0.921875	0.609269	2	3.28262
Cre03.g163450_4532.1	689	10.7344	7.09437	12	1.69148
Cre16.g663876_4532.1	340	5.28125	3.49039	2	0.573002
Cre09.g396139_4532.1	415	6.45312	4.26488	4	0.937892
Cre03.g146227_4532.1	51	0.765625	0.506003	0	0
Cre12.g504050_4532.1	533	8.29688	5.48342	5	0.91184
Cre10.g448750_4532.1	405	6.29688	4.16162	5	1.20146
Cre04.g213905_4532.1	395	6.14062	4.05835	14	3.44968
Cre09.g400812_4532.1	328	5.09375	3.36647	6	1.78228
Cre08.g368450_4532.1	283	4.39062	2.90177	1	0.344617
Cre09.g391100_4532.1	50	0.75	0.495676	0	0
Cre03.g144204_4532.1	252	3.90625	2.58165	1	0.38735
Cre17.g713700_4532.1	408	6.34375	4.1926	1	0.238516
Cre04.g217953_4532.1	335	5.20312	3.43875	4	1.16321
Cre09.g411500_4532.1	341	5.29688	3.50071	4	1.14262
Cre32.g802203_4532.1	173	2.67188	1.76585	1	0.566301
Cre13.g571400_4532.1	4137	64.6094	42.7005	113	2.64634
Cre13.g581550_4532.1	462	7.1875	4.75023	1	0.210516
Cre02.g081350_4532.1	444	6.90625	4.56435	0	0
Cre09.g409426_4532.1	522	8.125	5.36983	1	0.186226
Cre02.g092284_4532.1	326	5.0625	3.34582	2	0.597762
Cre01.g037200_4532.1	197	3.04688	2.01369	0	0
Cre12.g506300_4532.1	60	0.90625	0.598942	0	0
Cre12.g502000_4532.1	131	2.01562	1.33213	0	0
Cre10.g467100_4532.1	348	5.40625	3.573	5	1.39938
Cre01.g008891_4532.1	493	7.67188	5.07036	5	0.986124
Cre10.g445650_4532.1	508	7.90625	5.22525	5	0.956891
Cre12.g546550_4532.1	695	10.8281	7.15633	12	1.67684
Cre06.g800725_4532.1	356	5.53125	3.65561	5	1.36776
Cre16.g695650_4532.1	204	3.15625	2.08597	2	0.958786
Cre10.g447350_4532.1	233	3.60938	2.38544	1	0.419209
Cre09.g415700_4532.1	401	6.23438	4.12031	6	1.4562
Cre03.g179550_4532.1	286	4.4375	2.93275	1	0.340977
Cre09.g399252_4532.1	593	9.23438	6.10301	10	1.63853
Cre11.g467564_4532.1	189	2.92188	1.93107	1	0.517847
Cre12.g801392_4532.1	64	0.96875	0.640249	0	0
Cre01.g054150_4532.1	580	9.03125	5.96877	8	1.34031
Cre03.g192950_4532.1	811	12.6406	8.35421	11	1.3167
Cre11.g479550_4532.1	337	5.23438	3.45941	7	2.02347
Cre16.g675400_4532.1	1160	18.0938	11.9582	11	0.919872
Cre05.g248150_4532.1	627	9.76562	6.45412	7	1.08458
Cre12.g558400_4532.1	147	2.26562	1.49736	4	2.67138
Cre01.g001350_4532.1	832	12.9688	8.57107	9	1.05004
Cre06.g282000_4532.1	162	2.5	1.65225	0	0
Cre12.g546650_4532.1	88	1.34375	0.888087	0	0
Cre04.g231418_4532.1	353	5.48438	3.62463	3	0.82767
Cre06.g273700_4532.1	35	0.515625	0.340777	0	0
Cre12.g495500_4532.1	111	1.70312	1.1256	0	0
Cre01.g014850_4532.1	332	5.15625	3.40777	0	0
Cre17.g703250_4532.1	110	1.6875	1.11527	0	0
Cre12.g502500_4532.1	260	4.03125	2.66426	1	0.375339
Cre12.g486400_4532.1	336	5.21875	3.44908	3	0.869797
Cre08.g358400_4532.1	434	6.75	4.46109	2	0.448321
Cre09.g406200_4532.1	53	0.796875	0.526656	0	0
Cre09.g389400_4532.1	168	2.59375	1.71421	0	0
Cre06.g800601_4532.1	25	0.359375	0.237512	1	4.21032
Cre03.g146867_4532.1	289	4.48438	2.96373	4	1.34965
Cre06.g278230_4532.1	96	1.46875	0.970699	0	0
Cre16.g656150_4532.1	236	3.65625	2.41642	2	0.82767
Cre13.g573950_4532.1	553	8.60938	5.68995	8	1.40599
Cre06.g264450_4532.1	50	0.75	0.495676	0	0
Cre09.g387504_4532.1	79	1.20312	0.795147	0	0
Cre06.g281900_4532.1	253	3.92188	2.59197	3	1.15742
Cre05.g234150_4532.1	266	4.125	2.72622	0	0
Cre06.g304500_4532.1	1847	28.8281	19.0526	18	0.944755
Cre17.g732900_4532.1	80	1.21875	0.805474	0	0
Cre12.g488600_4532.1	284	4.40625	2.9121	3	1.03018
Cre01.g049450_4532.1	143	2.20312	1.45605	1	0.68679
Cre07.g317850_4532.1	269	4.17188	2.7572	2	0.725374
Cre17.g714150_4532.1	272	4.21875	2.78818	3	1.07597
Cre02.g101050_4532.1	60	0.90625	0.598942	1	1.66961
Cre12.g554450_4532.1	188	2.90625	1.92075	0	0
Cre07.g325250_4532.1	702	10.9375	7.22861	4	0.553356
Cre05.g239250_4532.1	206	3.1875	2.10662	0	0
Cre17.g741800_4532.1	537	8.35938	5.52473	10	1.81004
Cre10.g435350_4532.1	120	1.84375	1.21854	0	0
Cre17.g724600_4532.1	328	5.09375	3.36647	5	1.48524
Cre03.g201600_4532.1	919	14.3281	9.46948	21	2.21765
Cre02.g095055_4532.1	50	0.75	0.495676	0	0
Cre13.g561850_4532.1	252	3.90625	2.58165	0	0
Cre03.g175400_4532.1	97	1.48438	0.981026	0	0
Cre16.g689423_4532.1	125	1.92188	1.27017	0	0
Cre03.g200350_4532.1	247	3.82812	2.53001	2	0.790509
Cre01.g053900_4532.1	301	4.67188	3.08765	4	1.29548
Cre09.g392750_4532.1	209	3.23438	2.1376	0	0
Cre04.g225600_4532.1	147	2.26562	1.49736	0	0
Cre06.g278950_4532.1	95	1.45312	0.960373	1	1.04126
Cre07.g352251_4532.1	135	2.07812	1.37344	2	1.4562
Cre02.g110050_4532.1	196	3.03125	2.00336	5	2.49581
Cre05.g232150_4532.1	279	4.32812	2.86047	3	1.04878
Cre04.g217400_4532.1	133	2.04688	1.35278	2	1.47843
Cre09.g400450_4532.1	206	3.1875	2.10662	8	3.79754
Cre04.g217922_4532.1	142	2.1875	1.44572	0	0
Cre12.g554953_4532.1	616	9.59375	6.34053	0	0
Cre12.g550500_4532.1	29	0.421875	0.278818	0	0
Cre05.g230850_4532.1	139	2.14062	1.41474	0	0
Cre02.g103800_4532.1	594	9.25	6.11334	3	0.49073
Cre11.g467640_4532.1	52	0.78125	0.51633	0	0
Cre16.g677450_4532.1	417	6.48438	4.28553	4	0.933372
Cre06.g306501_4532.1	188	2.90625	1.92075	7	3.64442
Cre12.g532250_4532.1	98	1.5	0.991353	2	2.01745
Cre06.g255500_4532.1	166	2.5625	1.69356	0	0
Cre10.g446050_4532.1	219	3.39062	2.24087	3	1.33877
Cre26.g756897_4532.1	106	1.625	1.07397	0	0
Cre17.g721200_4532.1	277	4.29688	2.83981	2	0.704272
Cre15.g801694_4532.1	1241	19.3594	12.7946	0	0
Cre09.g401900_4532.1	292	4.53125	2.99471	0	0
Cre09.g388393_4532.1	277	4.29688	2.83981	2	0.704272
Cre17.g728200_4532.1	100	1.53125	1.01201	0	0
Cre06.g278228_4532.1	192	2.96875	1.96205	0	0
Cre03.g144667_4532.1	109	1.67188	1.10495	0	0
Cre01.g032150_4532.1	223	3.45312	2.28218	4	1.75271
Cre11.g467668_4532.1	94	1.4375	0.950046	0	0
Cre16.g683850_4532.1	874	13.625	9.00479	5	0.55526
Cre12.g537400_4532.1	178	2.75	1.81748	0	0
Cre10.g439050_4532.1	372	5.78125	3.82084	1	0.261723
Cre03.g174300_4532.1	259	4.01562	2.65393	5	1.884
Cre09.g394621_4532.1	360	5.59375	3.69692	7	1.89347
Cre03.g211969_4532.1	471	7.32812	4.84317	5	1.03238
Cre01.g007350_4532.1	269	4.17188	2.7572	0	0
Cre03.g184500_4532.1	46	0.6875	0.45437	0	0
Cre12.g524150_4532.1	71	1.07812	0.712535	0	0
Cre05.g800522_4532.1	253	3.92188	2.59197	2	0.771613
Cre06.g296350_4532.1	556	8.65625	5.72093	10	1.74797
Cre02.g086000_4532.1	354	5.5	3.63496	3	0.825319
Cre06.g276150_4532.1	348	5.40625	3.573	3	0.839631
Cre16.g659700_4532.1	183	2.82812	1.86911	0	0
Cre14.g616450_4532.1	381	5.92188	3.91378	4	1.02203
Cre06.g262450_4532.1	38	0.5625	0.371757	0	0
Cre09.g401071_4532.1	172	2.65625	1.75552	0	0
Cre05.g234637_4532.1	47	0.703125	0.464697	0	0
Cre06.g256100_4532.1	539	8.39062	5.54538	3	0.540991
Cre12.g507200_4532.1	47	0.703125	0.464697	0	0
Cre17.g702200_4532.1	64	0.96875	0.640249	0	0
Cre01.g051300_4532.1	211	3.26562	2.15826	3	1.39001
Cre16.g670754_4532.1	561	8.73438	5.77256	8	1.38587
Cre04.g227251_4532.1	101	1.54688	1.02233	2	1.95631
Cre09.g396950_4532.1	419	6.51562	4.30619	1	0.232224
Cre10.g439300_4532.1	321	4.98438	3.29418	5	1.51783
Cre17.g704650_4532.1	203	3.14062	2.07564	3	1.44533
Cre14.g610900_4532.1	177	2.73438	1.80715	1	0.553356
Cre19.g750997_4532.1	178	2.75	1.81748	1	0.550212
Cre06.g267500_4532.1	189	2.92188	1.93107	0	0
Cre02.g086500_4532.1	137	2.10938	1.39409	2	1.43463
Cre01.g062902_4532.1	303	4.70312	3.1083	0	0
Cre10.g431150_4532.1	118	1.8125	1.19788	0	0
Cre03.g165350_4532.1	244	3.78125	2.49903	0	0
Cre14.g614300_4532.1	198	3.0625	2.02401	0	0
Cre10.g464850_4532.1	162	2.5	1.65225	0	0
Cre10.g424400_4532.1	113	1.73438	1.14625	0	0
Cre09.g394288_4532.1	197	3.04688	2.01369	0	0
Cre09.g401701_4532.1	125	1.92188	1.27017	0	0
Cre03.g156500_4532.1	147	2.26562	1.49736	0	0
Cre06.g262650_4532.1	148	2.28125	1.50768	0	0
Cre15.g801702_4532.1	958	14.9375	9.87222	6	0.607766
Cre04.g212401_4532.1	325	5.04688	3.33549	2	0.599612
Cre07.g800796_4532.1	120	1.84375	1.21854	0	0
Cre11.g467737_4532.1	131	2.01562	1.33213	2	1.50135
Cre13.g564250_4532.1	41	0.609375	0.402737	0	0
Cre08.g373346_4532.1	252	3.90625	2.58165	2	0.774699
Cre10.g457400_4532.1	266	4.125	2.72622	3	1.10042
Cre03.g208497_4532.1	213	3.29688	2.17891	1	0.458945
Cre05.g248300_4532.1	297	4.60938	3.04634	3	0.984787
Cre03.g172750_4532.1	214	3.3125	2.18924	3	1.37034
Cre06.g251800_4532.1	301	4.67188	3.08765	0	0
Cre02.g084550_4532.1	157	2.42188	1.60062	0	0
Cre06.g284950_4532.1	373	5.79688	3.83116	4	1.04407
Cre01.g049900_4532.1	86	1.3125	0.867434	0	0
Cre16.g673821_4532.1	264	4.09375	2.70557	3	1.10883
Cre10.g449700_4532.1	161	2.48438	1.64193	2	1.21808
Cre11.g475800_4532.1	204	3.15625	2.08597	2	0.958786
Cre08.g359350_4532.1	500	7.78125	5.14264	8	1.55562
Cre06.g260350_4532.1	338	5.25	3.46973	6	1.72924
Cre01.g001950_4532.1	179	2.76562	1.82781	0	0
Cre10.g449250_4532.1	329	5.10938	3.37679	0	0
Cre13.g801514_4532.1	30	0.4375	0.289145	1	3.45848
Cre06.g274150_4532.1	32	0.46875	0.309798	0	0
Cre12.g499451_4532.1	823	12.8281	8.47813	12	1.41541
Cre16.g661850_4532.1	873	13.6094	8.99446	12	1.33415
Cre12.g498800_4532.1	291	4.51562	2.98438	0	0
Cre02.g108100_4532.1	129	1.98438	1.31148	1	0.762499
Cre16.g675900_4532.1	61	0.921875	0.609269	0	0
Cre17.g740950_4532.1	153	2.35938	1.55932	0	0
Cre10.g459600_4532.1	76	1.15625	0.764168	0	0
Cre01.g042550_4532.1	382	5.9375	3.9241	4	1.01934
Cre09.g395200_4532.1	203	3.14062	2.07564	2	0.963556
Cre09.g392250_4532.1	642	10	6.60902	2	0.302617
Cre12.g528950_4532.1	210	3.25	2.14793	2	0.931129
Cre06.g281766_4532.1	146	2.25	1.48703	0	0
Cre02.g096500_4532.1	71	1.07812	0.712535	0	0
Cre03.g200250_4532.1	170	2.625	1.73487	0	0
Cre02.g115650_4532.1	17	0.234375	0.154899	0	0
Cre16.g681900_4532.1	196	3.03125	2.00336	0	0
Cre07.g800764_4532.1	1522	23.75	15.6964	35	2.22981
Cre09.g400293_4532.1	382	5.9375	3.9241	1	0.254835
Cre01.g037850_4532.1	149	2.29688	1.51801	1	0.658758
Cre02.g100250_4532.1	511	7.95312	5.25623	0	0
Cre03.g146807_4532.1	2066	32.25	21.3141	30	1.40752
Cre03.g196651_4532.1	361	5.60938	3.70725	8	2.15794
Cre10.g462250_4532.1	372	5.78125	3.82084	5	1.30861
Cre12.g498650_4532.1	375	5.82812	3.85182	0	0
Cre06.g305250_4532.1	233	3.60938	2.38544	1	0.419209
Cre12.g530400_4532.1	178	2.75	1.81748	0	0
Cre10.g421800_4532.1	608	9.46875	6.25791	3	0.479393
Cre06.g304876_4532.1	320	4.96875	3.28386	3	0.91356
Cre01.g800105_4532.1	1900	29.6562	19.5999	2	0.102041
Cre09.g386753_4532.1	112	1.71875	1.13592	0	0
Cre02.g096950_4532.1	290	4.5	2.97406	4	1.34496
Cre02.g091900_4532.1	246	3.8125	2.51969	2	0.793749
Cre06.g261400_4532.1	612	9.53125	6.29922	12	1.905
Cre16.g685700_4532.1	253	3.92188	2.59197	0	0
Cre14.g619613_4532.1	40	0.59375	0.39241	1	2.54835
Cre02.g098850_4532.1	248	3.84375	2.54034	0	0
Cre12.g492550_4532.1	204	3.15625	2.08597	0	0
Cre04.g220300_4532.1	204	3.15625	2.08597	1	0.479393
Cre02.g083800_4532.1	78	1.1875	0.784821	0	0
Cre03.g185800_4532.1	474	7.375	4.87415	3	0.615492
Cre12.g507250_4532.1	131	2.01562	1.33213	0	0
Cre12.g498850_4532.1	56	0.84375	0.557636	0	0
Cre02.g103550_4532.1	233	3.60938	2.38544	0	0
Cre04.g225200_4532.1	624	9.71875	6.42314	7	1.08981
Cre17.g697500_4532.1	264	4.09375	2.70557	0	0
Cre12.g801427_4532.1	98	1.5	0.991353	0	0
Cre02.g085750_4532.1	425	6.60938	4.36815	5	1.14465
Cre02.g096200_4532.1	300	4.65625	3.07732	0	0
Cre10.g439000_4532.1	128	1.96875	1.30115	0	0
Cre09.g396102_4532.1	290	4.5	2.97406	2	0.672482
Cre16.g693950_4532.1	145	2.23438	1.4767	2	1.35437
Cre16.g801996_4532.1	283	4.39062	2.90177	3	1.03385
Cre16.g684939_4532.1	96	1.46875	0.970699	0	0
Cre17.g732650_4532.1	267	4.14062	2.73655	2	0.730848
Cre13.g801550_4532.1	56	0.84375	0.557636	0	0
Cre17.g719450_4532.1	284	4.40625	2.9121	0	0
Cre14.g626950_4532.1	157	2.42188	1.60062	3	1.87427
Cre07.g321200_4532.1	291	4.51562	2.98438	1	0.335077
Cre07.g345200_4532.1	596	9.28125	6.13399	9	1.46723
Cre10.g429017_4532.1	233	3.60938	2.38544	5	2.09605
Cre09.g402997_4532.1	261	4.04688	2.67459	4	1.49556
Cre10.g448000_4532.1	364	5.65625	3.73823	9	2.40756
Cre03.g192850_4532.1	274	4.25	2.80883	0	0
Cre16.g656700_4532.1	390	6.0625	4.00672	2	0.499162
Cre11.g479600_4532.1	399	6.20312	4.09966	3	0.731769
Cre06.g278093_4532.1	223	3.45312	2.28218	3	1.31453
Cre16.g688638_4532.1	152	2.34375	1.54899	3	1.93675
Cre10.g801107_4532.1	101	1.54688	1.02233	0	0
Cre12.g801352_4532.1	195	3.01562	1.99303	0	0
Cre09.g403800_4532.1	151	2.32812	1.53866	0	0
Cre19.g750247_4532.1	64	0.96875	0.640249	0	0
Cre06.g308400_4532.1	233	3.60938	2.38544	4	1.67684
Cre16.g682026_4532.1	397	6.17188	4.079	2	0.490316
Cre01.g056331_4532.1	123	1.89062	1.24952	0	0
Cre02.g800153_4532.1	240	3.71875	2.45773	3	1.22064
Cre02.g800255_4532.1	236	3.65625	2.41642	3	1.2415
Cre06.g283400_4532.1	268	4.15625	2.74687	2	0.728101
Cre12.g559100_4532.1	152	2.34375	1.54899	4	2.58233
Cre16.g680566_4532.1	165	2.54688	1.68323	0	0
Cre03.g800422_4532.1	614	9.5625	6.31987	2	0.316462
Cre09.g412500_4532.1	599	9.32812	6.16497	6	0.97324
Cre14.g623125_4532.1	160	2.46875	1.6316	0	0
Cre01.g046150_4532.1	159	2.45312	1.62127	0	0
Cre02.g800194_4532.1	67	1.01562	0.671228	0	0
Cre17.g720550_4532.1	110	1.6875	1.11527	2	1.79328
Cre17.g720900_4532.1	418	6.5	4.29586	5	1.16391
Cre12.g529100_4532.1	134	2.0625	1.36311	1	0.733617
Cre11.g478240_4532.1	152	2.34375	1.54899	0	0
Cre15.g640800_4532.1	488	7.59375	5.01872	0	0
Cre01.g049350_4532.1	181	2.79688	1.84846	0	0
Cre02.g102600_4532.1	329	5.10938	3.37679	1	0.296139
Cre16.g670501_4532.1	700	10.9062	7.20796	10	1.38736
Cre17.g718900_4532.1	283	4.39062	2.90177	0	0
Cre07.g347150_4532.1	266	4.125	2.72622	3	1.10042
Cre15.g641750_4532.1	257	3.98438	2.63328	0	0
Cre16.g650900_4532.1	305	4.73438	3.12896	1	0.319595
Cre06.g285800_4532.1	59	0.890625	0.588616	0	0
Cre02.g112500_4532.1	173	2.67188	1.76585	0	0
Cre04.g225250_4532.1	494	7.6875	5.08068	4	0.787296
Cre15.g801723_4532.1	191	2.95312	1.95173	1	0.512367
Cre08.g382515_4532.1	270	4.1875	2.76753	0	0
Cre06.g278118_4532.1	506	7.875	5.2046	11	2.11351
Cre09.g401108_4532.1	89	1.35938	0.898413	3	3.33922
Cre17.g802070_4532.1	45	0.671875	0.444043	2	4.50406
Cre14.g626250_4532.1	20	0.28125	0.185879	0	0
Cre02.g091250_4532.1	58	0.875	0.578289	0	0
Cre10.g451752_4532.1	293	4.54688	3.00504	0	0
Cre03.g145207_4532.1	113	1.73438	1.14625	0	0
Cre10.g450900_4532.1	389	6.04688	3.99639	3	0.750677
Cre03.g178650_4532.1	381	5.92188	3.91378	6	1.53305
Cre16.g676421_4532.1	142	2.1875	1.44572	1	0.691696
Cre12.g518550_4532.1	141	2.17188	1.4354	3	2.09002
Cre08.g366850_4532.1	105	1.60938	1.06364	2	1.88034
Cre17.g734548_4532.1	135	2.07812	1.37344	0	0
Cre08.g372950_4532.1	178	2.75	1.81748	0	0
Cre06.g306650_4532.1	906	14.125	9.33524	9	0.964089
Cre03.g188800_4532.1	159	2.45312	1.62127	1	0.616799
Cre16.g677550_4532.1	187	2.89062	1.91042	4	2.09378
Cre02.g105200_4532.1	259	4.01562	2.65393	2	0.753598
Cre03.g176500_4532.1	144	2.21875	1.46638	0	0
Cre06.g259050_4532.1	78	1.1875	0.784821	0	0
Cre09.g397438_4532.1	52	0.78125	0.51633	0	0
Cre02.g091150_4532.1	209	3.23438	2.1376	0	0
Cre01.g004350_4532.1	68	1.03125	0.681555	0	0
Cre08.g377200_4532.1	306	4.75	3.13928	0	0
Cre14.g624450_4532.1	383	5.95312	3.93443	9	2.2875
Cre12.g549100_4532.1	141	2.17188	1.4354	0	0
Cre17.g722851_4532.1	67	1.01562	0.671228	0	0
Cre12.g509900_4532.1	143	2.20312	1.45605	0	0
Cre12.g522450_4532.1	139	2.14062	1.41474	1	0.706842
Cre08.g378850_4532.1	174	2.6875	1.77617	0	0
Cre14.g629600_4532.1	280	4.34375	2.87079	3	1.04501
Cre04.g228400_4532.1	458	7.125	4.70893	4	0.849451
Cre12.g503950_4532.1	204	3.15625	2.08597	0	0
Cre10.g432050_4532.1	268	4.15625	2.74687	0	0
Cre13.g575200_4532.1	726	11.3125	7.47645	10	1.33753
Cre12.g533550_4532.1	371	5.76562	3.81051	8	2.09946
Cre02.g108150_4532.1	126	1.9375	1.2805	0	0
Cre12.g488500_4532.1	291	4.51562	2.98438	1	0.335077
Cre10.g446000_4532.1	228	3.53125	2.33381	1	0.428484
Cre12.g489250_4532.1	302	4.6875	3.09798	5	1.61396
Cre17.g734564_4532.1	423	6.57812	4.34749	5	1.15009
Cre17.g702750_4532.1	288	4.46875	2.9534	3	1.01578
Cre16.g660601_4532.1	96	1.46875	0.970699	1	1.03018
Cre11.g468750_4532.1	46	0.6875	0.45437	0	0
Cre06.g278161_4532.1	245	3.79688	2.50936	0	0
Cre13.g581801_4532.1	362	5.625	3.71757	4	1.07597
Cre12.g541000_4532.1	313	4.85938	3.21157	4	1.2455
Cre11.g467547_4532.1	33	0.484375	0.320124	0	0
Cre07.g329277_4532.1	460	7.15625	4.72958	6	1.26861
Cre13.g567650_4532.1	93	1.42188	0.93972	1	1.06415
Cre07.g351850_4532.1	157	2.42188	1.60062	3	1.87427
Cre07.g316900_4532.1	871	13.5781	8.97381	25	2.78589
Cre02.g116700_4532.1	283	4.39062	2.90177	0	0
Cre16.g648451_4532.1	849	13.2344	8.74662	12	1.37196
Cre06.g289350_4532.1	447	6.95312	4.59533	4	0.870448
Cre09.g388355_4532.1	751	11.7031	7.73462	10	1.29289
Cre06.g267000_4532.1	182	2.8125	1.85879	0	0
Cre04.g215150_4532.1	222	3.4375	2.27185	0	0
Cre17.g708550_4532.1	99	1.51562	1.00168	0	0
Cre08.g361450_4532.1	203	3.14062	2.07564	4	1.92711
Cre10.g449901_4532.1	109	1.67188	1.10495	0	0
Cre09.g401050_4532.1	571	8.89062	5.87583	8	1.36151
Cre16.g676600_4532.1	277	4.29688	2.83981	4	1.40854
Cre12.g545101_4532.1	67	1.01562	0.671228	0	0
Cre17.g708400_4532.1	318	4.9375	3.2632	3	0.919342
Cre13.g801581_4532.1	129	1.98438	1.31148	0	0
Cre02.g142226_4532.1	809	12.6094	8.33356	10	1.19997
Cre06.g278263_4532.1	347	5.39062	3.56267	4	1.12275
Cre13.g607150_4532.1	259	4.01562	2.65393	1	0.376799
Cre13.g572100_4532.1	385	5.98438	3.95508	5	1.2642
Cre11.g467595_4532.1	58	0.875	0.578289	0	0
Cre02.g141550_4532.1	148	2.28125	1.50768	1	0.66327
Cre09.g408550_4532.1	215	3.32812	2.19956	0	0
Cre15.g636700_4532.1	36	0.53125	0.351104	0	0
Cre12.g506250_4532.1	88	1.34375	0.888087	0	0
Cre01.g001983_4532.1	150	2.3125	1.52834	0	0
Cre07.g333950_4532.1	380	5.90625	3.90345	1	0.256184
Cre16.g677877_4532.1	252	3.90625	2.58165	1	0.38735
Cre10.g450450_4532.1	153	2.35938	1.55932	0	0
Cre11.g467531_4532.1	652	10.1562	6.71228	4	0.595922
Cre01.g029100_4532.1	285	4.42188	2.92243	0	0
Cre12.g555750_4532.1	408	6.34375	4.1926	10	2.38516
Cre03.g197400_4532.1	305	4.73438	3.12896	2	0.639191
Cre06.g278144_4532.1	560	8.71875	5.76224	8	1.38835
Cre04.g211850_4532.1	87	1.32812	0.87776	0	0
Cre09.g398882_4532.1	474	7.375	4.87415	4	0.820656
Cre03.g189150_4532.1	102	1.5625	1.03266	0	0
Cre13.g592200_4532.1	177	2.73438	1.80715	0	0
Cre12.g524850_4532.1	880	13.7188	9.06675	11	1.21322
Cre10.g423600_4532.1	457	7.10938	4.6986	2	0.425659
Cre12.g512400_4532.1	419	6.51562	4.30619	4	0.928896
Cre16.g688700_4532.1	391	6.07812	4.01704	5	1.2447
Cre08.g362800_4532.1	313	4.85938	3.21157	2	0.622748
Cre12.g551250_4532.1	404	6.28125	4.15129	1	0.240889
Cre02.g105450_4532.1	896	13.9688	9.23197	10	1.08319
Cre10.g460000_4532.1	507	7.89062	5.21493	3	0.575272
Cre08.g370350_4532.1	264	4.09375	2.70557	3	1.10883
Cre10.g444900_4532.1	275	4.26562	2.81916	2	0.709431
Cre16.g690150_4532.1	119	1.82812	1.20821	2	1.65534
Cre03.g186100_4532.1	110	1.6875	1.11527	0	0
Cre02.g088651_4532.1	117	1.79688	1.18756	0	0
Cre05.g234801_4532.1	637	9.92188	6.55738	9	1.3725
Cre12.g519180_4532.1	35	0.515625	0.340777	0	0
Cre02.g108200_4532.1	367	5.70312	3.76921	2	0.530616
Cre12.g558950_4532.1	1112	17.3438	11.4625	13	1.13413
Cre13.g606150_4532.1	111	1.70312	1.1256	0	0
Cre03.g181050_4532.1	57	0.859375	0.567962	0	0
Cre06.g278183_4532.1	188	2.90625	1.92075	0	0
Cre01.g015250_4532.1	342	5.3125	3.51104	0	0
Cre02.g086650_4532.1	1003	15.6406	10.3369	8	0.773925
Cre12.g530900_4532.1	220	3.40625	2.2512	0	0
Cre12.g508750_4532.1	27	0.390625	0.258165	0	0
Cre16.g675550_4532.1	55	0.828125	0.547309	0	0
Cre07.g332800_4532.1	194	3	1.98271	0	0
Cre13.g607800_4532.1	422	6.5625	4.33717	3	0.691696
Cre14.g609750_4532.1	1246	19.4375	12.8463	19	1.47903
Cre07.g337900_4532.1	434	6.75	4.46109	2	0.448321
Cre12.g561350_4532.1	87	1.32812	0.87776	0	0
Cre09.g386732_4532.1	276	4.28125	2.82949	5	1.76711
Cre10.g428650_4532.1	225	3.48438	2.30283	0	0
Cre12.g518950_4532.1	133	2.04688	1.35278	0	0
Cre12.g548651_4532.1	61	0.921875	0.609269	0	0
Cre13.g582800_4532.1	105	1.60938	1.06364	1	0.940169
Cre03.g153850_4532.1	341	5.29688	3.50071	0	0
Cre07.g315450_4532.1	122	1.875	1.23919	2	1.61396
Cre01.g036451_4532.1	88	1.34375	0.888087	0	0
Cre07.g320900_4532.1	151	2.32812	1.53866	0	0
Cre02.g077750_4532.1	164	2.53125	1.67291	0	0
Cre12.g514300_4532.1	64	0.96875	0.640249	0	0
Cre02.g117350_4532.1	258	4	2.64361	4	1.51308
Cre03.g155900_4532.1	64	0.96875	0.640249	0	0
Cre09.g389541_4532.1	146	2.25	1.48703	1	0.672482
Cre03.g212865_4532.1	124	1.90625	1.25984	0	0
Cre09.g386747_4532.1	45	0.671875	0.444043	0	0
Cre17.g728750_4532.1	572	8.90625	5.88616	7	1.18923
Cre09.g390949_4532.1	173	2.67188	1.76585	0	0
Cre06.g287500_4532.1	228	3.53125	2.33381	4	1.71394
Cre04.g223000_4532.1	264	4.09375	2.70557	2	0.739217
Cre12.g501150_4532.1	470	7.3125	4.83284	4	0.82767
Cre07.g324800_4532.1	339	5.26562	3.48006	7	2.01146
Cre13.g591501_4532.1	209	3.23438	2.1376	2	0.935627
Cre02.g800184_4532.1	1208	18.8438	12.4539	18	1.44533
Cre16.g673100_4532.1	242	3.75	2.47838	1	0.403489
Cre10.g449600_4532.1	92	1.40625	0.929393	2	2.15194
Cre02.g074100_4532.1	47	0.703125	0.464697	0	0
Cre07.g322500_4532.1	156	2.40625	1.59029	0	0
Cre01.g030300_4532.1	70	1.0625	0.702208	0	0
Cre06.g279550_4532.1	270	4.1875	2.76753	5	1.80667
Cre06.g308300_4532.1	642	10	6.60902	0	0
Cre06.g297016_4532.1	318	4.9375	3.2632	2	0.612895
Cre12.g525550_4532.1	154	2.375	1.56964	0	0
Cre12.g536200_4532.1	767	11.9531	7.89984	7	0.886094
Cre06.g255200_4532.1	320	4.96875	3.28386	2	0.60904
Cre13.g602450_4532.1	105	1.60938	1.06364	0	0
Cre03.g166600_4532.1	126	1.9375	1.2805	2	1.56189
Cre13.g574850_4532.1	160	2.46875	1.6316	1	0.612895
Cre10.g451900_4532.1	93	1.42188	0.93972	0	0
Cre01.g037550_4532.1	534	8.3125	5.49375	6	1.09215
Cre07.g334900_4532.1	271	4.20312	2.77785	0	0
Cre06.g278117_4532.1	302	4.6875	3.09798	7	2.25954
Cre03.g157751_4532.1	25	0.359375	0.237512	0	0
Cre12.g507050_4532.1	249	3.85938	2.55067	1	0.392054
Cre01.g024050_4532.1	209	3.23438	2.1376	0	0
Cre12.g488850_4532.1	165	2.54688	1.68323	0	0
Cre14.g608300_4532.1	74	1.125	0.743514	0	0
Cre10.g464100_4532.1	636	9.90625	6.54706	13	1.98562
Cre06.g306800_4532.1	29	0.421875	0.278818	0	0
Cre02.g119500_4532.1	261	4.04688	2.67459	1	0.37389
Cre07.g326450_4532.1	129	1.98438	1.31148	0	0
Cre12.g529651_4532.1	30	0.4375	0.289145	0	0
Cre04.g219100_4532.1	281	4.35938	2.88112	5	1.73544
Cre10.g422201_4532.1	202	3.125	2.06532	0	0
Cre16.g670400_4532.1	1150	17.9375	11.8549	18	1.51836
Cre02.g082550_4532.1	453	7.04688	4.65729	4	0.858868
Cre12.g552450_4532.1	141	2.17188	1.4354	0	0
Cre02.g118200_4532.1	168	2.59375	1.71421	4	2.33343
Cre13.g571500_4532.1	145	2.23438	1.4767	0	0
Cre03.g174750_4532.1	141	2.17188	1.4354	0	0
Cre03.g182450_4532.1	92	1.40625	0.929393	0	0
Cre12.g557078_4532.1	371	5.76562	3.81051	5	1.31216
Cre02.g092000_4532.1	520	8.09375	5.34917	5	0.934724
Cre02.g107900_4532.1	442	6.875	4.5437	5	1.10042
Cre14.g625000_4532.1	276	4.28125	2.82949	4	1.41368
Cre01.g040100_4532.1	151	2.32812	1.53866	0	0
Cre09.g398252_4532.1	84	1.28125	0.84678	0	0
Cre12.g512450_4532.1	274	4.25	2.80883	1	0.35602
Cre04.g215400_4532.1	377	5.85938	3.87247	0	0
Cre12.g801441_4532.1	8	0.09375	0.0619595	0	0
Cre08.g365100_4532.1	197	3.04688	2.01369	0	0
Cre01.g800135_4532.1	517	8.04688	5.31819	9	1.6923
Cre11.g467544_4532.1	187	2.89062	1.91042	3	1.57034
Cre02.g111850_4532.1	281	4.35938	2.88112	5	1.73544
Cre10.g460150_4532.1	399	6.20312	4.09966	6	1.46354
Cre04.g224700_4532.1	197	3.04688	2.01369	0	0
Cre03.g194500_4532.1	182	2.8125	1.85879	0	0
Cre03.g145587_4532.1	194	3	1.98271	1	0.504361
Cre16.g688633_4532.1	222	3.4375	2.27185	3	1.32051
Cre11.g467554_4532.1	211	3.26562	2.15826	2	0.926674
Cre12.g551700_4532.1	126	1.9375	1.2805	1	0.780947
Cre03.g204017_4532.1	153	2.35938	1.55932	2	1.28261
Cre11.g467654_4532.1	223	3.45312	2.28218	0	0
Cre09.g400000_4532.1	225	3.48438	2.30283	1	0.434248
Cre12.g536000_4532.1	155	2.39062	1.57997	2	1.26585
Cre02.g080800_4532.1	359	5.57812	3.68659	5	1.35627
Cre14.g617450_4532.1	300	4.65625	3.07732	2	0.649915
Cre07.g800876_4532.1	19	0.265625	0.175552	0	0
Cre06.g289850_4532.1	342	5.3125	3.51104	5	1.42408
Cre12.g539750_4532.1	136	2.09375	1.38376	0	0
Cre07.g356700_4532.1	477	7.42188	4.90513	3	0.611605
Cre16.g652250_4532.1	104	1.59375	1.05331	0	0
Cre08.g373878_4532.1	1644	25.6562	16.9563	22	1.29746
Cre14.g625901_4532.1	162	2.5	1.65225	3	1.8157
Cre08.g369250_4532.1	281	4.35938	2.88112	3	1.04126
Cre07.g321150_4532.1	508	7.90625	5.22525	9	1.7224
Cre04.g212300_4532.1	1886	29.4375	19.4553	37	1.9018
Cre02.g107050_4532.1	383	5.95312	3.93443	9	2.2875
Cre12.g553050_4532.1	397	6.17188	4.079	8	1.96126
Cre04.g230144_4532.1	413	6.42188	4.24423	2	0.471228
Cre10.g417600_4532.1	257	3.98438	2.63328	0	0
Cre03.g155051_4532.1	29	0.421875	0.278818	0	0
Cre12.g516600_4532.1	656	10.2188	6.75359	11	1.62876
Cre03.g207600_4532.1	179	2.76562	1.82781	1	0.547104
Cre10.g444600_4532.1	199	3.07812	2.03434	6	2.94936
Cre19.g750197_4532.1	392	6.09375	4.02737	3	0.744903
Cre05.g230900_4532.1	184	2.84375	1.87944	3	1.59622
Cre06.g294100_4532.1	133	2.04688	1.35278	0	0
Cre03.g143867_4532.1	195	3.01562	1.99303	2	1.0035
Cre02.g111800_4532.1	256	3.96875	2.62295	7	2.66875
Cre09.g388282_4532.1	164	2.53125	1.67291	0	0
Cre14.g631850_4532.1	595	9.26562	6.12367	5	0.816504
Cre03.g800399_4532.1	220	3.40625	2.2512	0	0
Cre12.g495401_4532.1	405	6.29688	4.16162	0	0
Cre15.g636600_4532.1	401	6.23438	4.12031	3	0.728101
Cre10.g427850_4532.1	499	7.76562	5.13232	9	1.75359
Cre13.g591851_4532.1	210	3.25	2.14793	0	0
Cre06.g268600_4532.1	104	1.59375	1.05331	0	0
Cre16.g669127_4532.1	211	3.26562	2.15826	2	0.926674
Cre06.g293000_4532.1	564	8.78125	5.80354	5	0.861543
Cre12.g525000_4532.1	1159	18.0781	11.9479	10	0.83697
Cre16.g687900_4532.1	173	2.67188	1.76585	1	0.566301
Cre07.g312350_4532.1	219	3.39062	2.24087	0	0
Cre10.g431400_4532.1	159	2.45312	1.62127	1	0.616799
Cre12.g507051_4532.1	1044	16.2812	10.7603	8	0.743473
Cre06.g278251_4532.1	343	5.32812	3.52137	0	0
Cre01.g800096_4532.1	37	0.546875	0.361431	0	0
Cre06.g255400_4532.1	159	2.45312	1.62127	1	0.616799
Cre02.g117600_4532.1	378	5.875	3.8828	2	0.515092
Cre03.g800414_4532.1	741	11.5469	7.63135	10	1.31038
Cre17.g721700_4532.1	99	1.51562	1.00168	0	0
Cre01.g002100_4532.1	158	2.4375	1.61095	0	0
Cre01.g025200_4532.1	527	8.20312	5.42146	6	1.10671
Cre06.g310950_4532.1	254	3.9375	2.6023	0	0
Cre17.g802061_4532.1	94	1.4375	0.950046	0	0
Cre15.g801777_4532.1	137	2.10938	1.39409	0	0
Cre05.g242400_4532.1	416	6.46875	4.27521	2	0.467813
Cre02.g080700_4532.1	432	6.71875	4.44043	8	1.80163
Cre01.g014000_4532.1	110	1.6875	1.11527	0	0
Cre03.g194350_4532.1	357	5.54688	3.66594	3	0.818344
Cre17.g720800_4532.1	300	4.65625	3.07732	5	1.62479
Cre07.g329900_4532.1	201	3.10938	2.05499	3	1.45986
Cre11.g482300_4532.1	192	2.96875	1.96205	1	0.50967
Cre16.g675958_4532.1	134	2.0625	1.36311	0	0
Cre12.g519550_4532.1	256	3.96875	2.62295	2	0.762499
Cre02.g105700_4532.1	169	2.60938	1.72454	0	0
Cre03.g187650_4532.1	259	4.01562	2.65393	1	0.376799
Cre07.g319500_4532.1	396	6.15625	4.06868	8	1.96624
Cre02.g101000_4532.1	152	2.34375	1.54899	1	0.645583
Cre14.g801598_4532.1	507	7.89062	5.21493	1	0.191757
Cre01.g036700_4532.1	748	11.6562	7.70364	12	1.55771
Cre13.g562501_4532.1	82	1.25	0.826127	0	0
Cre08.g385000_4532.1	322	5	3.30451	4	1.21047
Cre03.g195600_4532.1	94	1.4375	0.950046	2	2.10516
Cre08.g366200_4532.1	244	3.78125	2.49903	1	0.400154
Cre16.g681238_4532.1	694	10.8125	7.146	11	1.53932
Cre03.g174200_4532.1	46	0.6875	0.45437	1	2.20085
Cre03.g800410_4532.1	243	3.76562	2.48871	0	0
Cre17.g716350_4532.1	212	3.28125	2.16858	7	3.22791
Cre06.g306726_4532.1	4	0.03125	0.0206532	0	0
Cre16.g670500_4532.1	67	1.01562	0.671228	0	0
Cre09.g394843_4532.1	287	4.45312	2.94308	0	0
Cre07.g347600_4532.1	366	5.6875	3.75888	1	0.266037
Cre04.g800438_4532.1	345	5.35938	3.54202	10	2.82325
Cre13.g587500_4532.1	217	3.35938	2.22022	0	0
Cre12.g499500_4532.1	218	3.375	2.23054	0	0
Cre17.g712400_4532.1	239	3.70312	2.4474	1	0.408597
Cre12.g533750_4532.1	250	3.875	2.56099	2	0.780947
Cre16.g690207_4532.1	554	8.625	5.70028	5	0.87715
Cre17.g698000_4532.1	364	5.65625	3.73823	9	2.40756
Cre16.g661750_4532.1	113	1.73438	1.14625	0	0
Cre05.g241450_4532.1	216	3.34375	2.20989	0	0
Cre02.g142687_4532.1	44	0.65625	0.433717	0	0
Cre08.g358556_4532.1	142	2.1875	1.44572	0	0
Cre07.g338400_4532.1	512	7.96875	5.26656	7	1.32914
Cre06.g309951_4532.1	319	4.95312	3.27353	0	0
Cre01.g031650_4532.1	282	4.375	2.89145	0	0
Cre01.g002500_4532.1	61	0.921875	0.609269	0	0
Cre24.g755647_4532.1	1272	19.8438	13.1148	16	1.22
Cre10.g422150_4532.1	170	2.625	1.73487	3	1.72924
Cre07.g337450_4532.1	207	3.20312	2.11695	8	3.77902
Cre16.g687182_4532.1	206	3.1875	2.10662	0	0
Cre13.g589100_4532.1	81	1.23438	0.815801	1	1.22579
Cre09.g415900_4532.1	135	2.07812	1.37344	0	0
Cre12.g497850_4532.1	107	1.64062	1.08429	0	0
Cre05.g247650_4532.1	521	8.10938	5.3595	7	1.30609
Cre01.g010050_4532.1	253	3.92188	2.59197	5	1.92903
Cre08.g385550_4532.1	366	5.6875	3.75888	2	0.532074
Cre16.g677050_4532.1	151	2.32812	1.53866	2	1.29983
Cre07.g330500_4532.1	248	3.84375	2.54034	2	0.787296
Cre16.g656400_4532.1	220	3.40625	2.2512	1	0.444208
Cre07.g324550_4532.1	47	0.703125	0.464697	0	0
Cre10.g420100_4532.1	265	4.10938	2.71589	0	0
Cre12.g497400_4532.1	293	4.54688	3.00504	0	0
Cre05.g246552_4532.1	29	0.421875	0.278818	0	0
Cre07.g339000_4532.1	143	2.20312	1.45605	0	0
Cre13.g584950_4532.1	138	2.125	1.40442	1	0.71204
Cre16.g670000_4532.1	319	4.95312	3.27353	6	1.83288
Cre07.g355350_4532.1	153	2.35938	1.55932	0	0
Cre06.g296700_4532.1	456	7.09375	4.68827	0	0
Cre04.g228925_4532.1	454	7.0625	4.66762	0	0
Cre14.g623439_4532.1	240	3.71875	2.45773	2	0.81376
Cre01.g024750_4532.1	18	0.25	0.165225	0	0
Cre10.g454650_4532.1	17	0.234375	0.154899	0	0
Cre08.g369900_4532.1	297	4.60938	3.04634	0	0
Cre03.g207800_4532.1	378	5.875	3.8828	7	1.80282
Cre05.g800582_4532.1	1155	18.0156	11.9066	9	0.755886
Cre06.g274500_4532.1	142	2.1875	1.44572	0	0
Cre16.g665950_4532.1	233	3.60938	2.38544	3	1.25763
Cre12.g490891_4532.1	350	5.4375	3.59365	5	1.39134
Cre17.g701000_4532.1	225	3.48438	2.30283	2	0.868497
Cre02.g079700_4532.1	632	9.84375	6.50575	5	0.768551
Cre06.g298650_4532.1	168	2.59375	1.71421	0	0
Cre03.g203600_4532.1	40	0.59375	0.39241	0	0
Cre04.g218850_4532.1	177	2.73438	1.80715	0	0
Cre02.g116250_4532.1	163	2.51562	1.66258	1	0.601474
Cre16.g694950_4532.1	201	3.10938	2.05499	3	1.45986
Cre12.g509150_4532.1	134	2.0625	1.36311	3	2.20085
Cre02.g084650_4532.1	522	8.125	5.36983	3	0.558677
Cre12.g538450_4532.1	250	3.875	2.56099	1	0.390473
Cre12.g492600_4532.1	221	3.42188	2.26152	0	0
Cre03.g148500_4532.1	104	1.59375	1.05331	0	0
Cre03.g206000_4532.1	369	5.73438	3.78986	4	1.05545
Cre12.g547150_4532.1	186	2.875	1.90009	0	0
Cre13.g567500_4532.1	325	5.04688	3.33549	1	0.299806
Cre13.g801553_4532.1	362	5.625	3.71757	0	0
Cre05.g234642_4532.1	415	6.45312	4.26488	6	1.40684
Cre03.g160450_4532.1	182	2.8125	1.85879	2	1.07597
Cre16.g684650_4532.1	237	3.67188	2.42675	7	2.88452
Cre06.g297850_4532.1	228	3.53125	2.33381	3	1.28545
Cre07.g314000_4532.1	240	3.71875	2.45773	1	0.40688
Cre03.g199150_4532.1	204	3.15625	2.08597	0	0
Cre08.g359400_4532.1	749	11.6719	7.71396	13	1.68526
Cre06.g263357_4532.1	682	10.625	7.02208	10	1.42408
Cre13.g575450_4532.1	32	0.46875	0.309798	0	0
Cre01.g800046_4532.1	309	4.79688	3.17026	3	0.946294
Cre08.g381900_4532.1	259	4.01562	2.65393	6	2.2608
Cre03.g183400_4532.1	201	3.10938	2.05499	1	0.48662
Cre04.g215250_4532.1	303	4.70312	3.1083	2	0.643438
Cre16.g673400_4532.1	692	10.7812	7.12535	4	0.561376
Cre10.g449550_4532.1	7	0.078125	0.051633	0	0
Cre03.g152950_4532.1	349	5.42188	3.58333	5	1.39535
Cre02.g094100_4532.1	176	2.71875	1.79683	0	0
Cre01.g040801_4532.1	445	6.92188	4.57468	0	0
Cre03.g207900_4532.1	639	9.95312	6.57804	4	0.608084
Cre34.g802205_4532.1	300	4.65625	3.07732	1	0.324958
Cre10.g451000_4532.1	117	1.79688	1.18756	0	0
Cre12.g489950_4532.1	326	5.0625	3.34582	0	0
Cre16.g692116_4532.1	828	12.9062	8.52976	11	1.2896
Cre08.g385350_4532.1	132	2.03125	1.34246	0	0
Cre03.g151100_4532.1	262	4.0625	2.68491	2	0.744903
Cre02.g075650_4532.1	1312	20.4688	13.5278	26	1.92196
Cre02.g119450_4532.1	276	4.28125	2.82949	0	0
Cre07.g312495_4532.1	162	2.5	1.65225	0	0
Cre02.g143400_4532.1	234	3.625	2.39577	1	0.417403
Cre03.g183700_4532.1	128	1.96875	1.30115	0	0
Cre12.g551500_4532.1	189	2.92188	1.93107	0	0
Cre17.g745947_4532.1	163	2.51562	1.66258	2	1.20295
Cre05.g232004_4532.1	202	3.125	2.06532	2	0.968374
Cre06.g280650_4532.1	220	3.40625	2.2512	2	0.888416
Cre07.g336300_4532.1	245	3.79688	2.50936	3	1.19552
Cre16.g692500_4532.1	381	5.92188	3.91378	0	0
Cre16.g680250_4532.1	130	2	1.3218	0	0
Cre17.g698950_4532.1	541	8.42188	5.56603	9	1.61695
Cre01.g048900_4532.1	99	1.51562	1.00168	0	0
Cre13.g578700_4532.1	95	1.45312	0.960373	0	0
Cre07.g338900_4532.1	138	2.125	1.40442	0	0
Cre09.g387600_4532.1	153	2.35938	1.55932	0	0
Cre17.g715500_4532.1	182	2.8125	1.85879	2	1.07597
Cre13.g565260_4532.1	255	3.95312	2.61263	0	0
Cre02.g145700_4532.1	608	9.46875	6.25791	13	2.07737
Cre03.g194600_4532.1	1026	16	10.5744	9	0.85111
Cre08.g367350_4532.1	12	0.15625	0.103266	0	0
Cre14.g623650_4532.1	513	7.98438	5.27689	8	1.51605
Cre03.g144544_4532.1	276	4.28125	2.82949	2	0.706842
Cre09.g801091_4532.1	263	4.07812	2.69524	3	1.11307
Cre12.g544050_4532.1	131	2.01562	1.33213	0	0
Cre08.g362100_4532.1	202	3.125	2.06532	0	0
Cre17.g705000_4532.1	482	7.5	4.95676	9	1.8157
Cre12.g493350_4532.1	228	3.53125	2.33381	1	0.428484
Cre13.g577700_4532.1	149	2.29688	1.51801	5	3.29379
Cre12.g505600_4532.1	75	1.14062	0.753841	0	0
Cre09.g801006_4532.1	43	0.640625	0.42339	0	0
Cre10.g457100_4532.1	60	0.90625	0.598942	0	0
Cre07.g355466_4532.1	418	6.5	4.29586	2	0.465564
Cre12.g498950_4532.1	109	1.67188	1.10495	0	0
Cre15.g636176_4532.1	223	3.45312	2.28218	4	1.75271
Cre17.g730950_4532.1	417	6.48438	4.28553	1	0.233343
Cre07.g352850_4532.1	127	1.95312	1.29082	0	0
Cre13.g565600_4532.1	162	2.5	1.65225	0	0
Cre17.g712350_4532.1	127	1.95312	1.29082	0	0
Cre36.g759747_4532.1	756	11.7812	7.78625	8	1.02745
Cre12.g530250_4532.1	210	3.25	2.14793	2	0.931129
Cre02.g086250_4532.1	85	1.29688	0.857107	1	1.16672
Cre10.g462100_4532.1	221	3.42188	2.26152	3	1.32654
Cre10.g456150_4532.1	430	6.6875	4.41978	5	1.13128
Cre01.g021150_4532.1	73	1.10938	0.733188	1	1.36391
Cre12.g541352_4532.1	235	3.64062	2.4061	0	0
Cre13.g581200_4532.1	115	1.76562	1.1669	2	1.71394
Cre02.g074200_4532.1	156	2.40625	1.59029	0	0
Cre03.g170300_4532.1	256	3.96875	2.62295	3	1.14375
Cre09.g801067_4532.1	169	2.60938	1.72454	0	0
Cre09.g407801_4532.1	201	3.10938	2.05499	0	0
Cre12.g533450_4532.1	207	3.20312	2.11695	1	0.472378
Cre06.g283600_4532.1	183	2.82812	1.86911	0	0
Cre01.g007050_4532.1	170	2.625	1.73487	0	0
Cre12.g495950_4532.1	288	4.46875	2.9534	2	0.677185
Cre03.g173900_4532.1	388	6.03125	3.98606	1	0.250874
Cre01.g021950_4532.1	228	3.53125	2.33381	3	1.28545
Cre17.g740800_4532.1	79	1.20312	0.795147	0	0
Cre01.g002201_4532.1	253	3.92188	2.59197	4	1.54323
Cre03.g172200_4532.1	212	3.28125	2.16858	0	0
Cre01.g002350_4532.1	71	1.07812	0.712535	0	0
Cre03.g202850_4532.1	1069	16.6719	11.0185	14	1.27059
Cre16.g683931_4532.1	532	8.28125	5.47309	0	0
Cre16.g668451_4532.1	738	11.5	7.60037	13	1.71044
Cre01.g030850_4532.1	160	2.46875	1.6316	0	0
Cre01.g016300_4532.1	223	3.45312	2.28218	0	0
Cre16.g656900_4532.1	386	6	3.96541	3	0.756542
Cre06.g308000_4532.1	348	5.40625	3.573	7	1.95914
Cre12.g524950_4532.1	163	2.51562	1.66258	1	0.601474
Cre08.g360600_4532.1	355	5.51562	3.64529	5	1.37163
Cre13.g602400_4532.1	214	3.3125	2.18924	2	0.91356
Cre07.g320700_4532.1	381	5.92188	3.91378	4	1.02203
Cre02.g145350_4532.1	405	6.29688	4.16162	1	0.240291
Cre17.g744847_4532.1	296	4.59375	3.03602	2	0.658758
Cre06.g271800_4532.1	104	1.59375	1.05331	0	0
Cre16.g692901_4532.1	151	2.32812	1.53866	0	0
Cre07.g325745_4532.1	500	7.78125	5.14264	2	0.388905
Cre05.g244050_4532.1	78	1.1875	0.784821	0	0
Cre07.g338602_4532.1	150	2.3125	1.52834	2	1.30861
Cre06.g249800_4532.1	157	2.42188	1.60062	1	0.624757
Cre09.g416250_4532.1	132	2.03125	1.34246	4	2.97961
Cre12.g530300_4532.1	392	6.09375	4.02737	4	0.993204
Cre03.g184000_4532.1	211	3.26562	2.15826	3	1.39001
Cre16.g686552_4532.1	85	1.29688	0.857107	0	0
Cre12.g531750_4532.1	224	3.46875	2.2925	4	1.74482
Cre09.g801076_4532.1	264	4.09375	2.70557	0	0
Cre12.g484300_4532.1	81	1.23438	0.815801	1	1.22579
Cre06.g287600_4532.1	233	3.60938	2.38544	1	0.419209
Cre03.g157100_4532.1	363	5.64062	3.7279	0	0
Cre17.g698550_4532.1	184	2.84375	1.87944	0	0
Cre12.g502450_4532.1	347	5.39062	3.56267	5	1.40344
Cre02.g095148_4532.1	516	8.03125	5.30787	2	0.376799
Cre09.g390578_4532.1	422	6.5625	4.33717	3	0.691696
Cre07.g349950_4532.1	3278	51.1875	33.8299	56	1.65534
Cre13.g572600_4532.1	29	0.421875	0.278818	0	0
Cre03.g164700_4532.1	182	2.8125	1.85879	1	0.537985
Cre05.g248450_4532.1	134	2.0625	1.36311	0	0
Cre03.g182650_4532.1	332	5.15625	3.40777	1	0.293447
Cre11.g479800_4532.1	191	2.95312	1.95173	2	1.02473
Cre01.g039800_4532.1	124	1.90625	1.25984	1	0.793749
Cre11.g467735_4532.1	186	2.875	1.90009	1	0.52629
Cre02.g097900_4532.1	182	2.8125	1.85879	3	1.61396
Cre16.g687750_4532.1	159	2.45312	1.62127	3	1.8504
Cre08.g382590_4532.1	548	8.53125	5.63832	7	1.2415
Cre11.g467647_4532.1	439	6.82812	4.51272	6	1.32958
Cre16.g674515_4532.1	370	5.75	3.80019	5	1.31573
Cre12.g540750_4532.1	238	3.6875	2.43708	2	0.820656
Cre09.g390060_4532.1	154	2.375	1.56964	3	1.91126
Cre03.g168800_4532.1	228	3.53125	2.33381	1	0.428484
Cre05.g232900_4532.1	338	5.25	3.46973	5	1.44103
Cre11.g481750_4532.1	353	5.48438	3.62463	0	0
Cre06.g266800_4532.1	446	6.9375	4.58501	3	0.654307
Cre09.g388850_4532.1	55	0.828125	0.547309	0	0
Cre12.g533700_4532.1	288	4.46875	2.9534	6	2.03155
Cre12.g484700_4532.1	168	2.59375	1.71421	1	0.583358
Cre02.g094650_4532.1	400	6.21875	4.10998	2	0.48662
Cre10.g435650_4532.1	155	2.39062	1.57997	0	0
Cre13.g575776_4532.1	437	6.79688	4.49207	6	1.33569
Cre07.g332700_4532.1	145	2.23438	1.4767	1	0.677185
Cre03.g178600_4532.1	161	2.48438	1.64193	0	0
Cre03.g174600_4532.1	550	8.5625	5.65897	3	0.530132
Cre16.g654750_4532.1	76	1.15625	0.764168	1	1.30861
Cre16.g684750_4532.1	184	2.84375	1.87944	1	0.532074
Cre02.g095059_4532.1	1455	22.7031	15.0045	20	1.33293
Cre08.g373650_4532.1	370	5.75	3.80019	4	1.05258
Cre02.g095121_4532.1	253	3.92188	2.59197	1	0.385806
Cre02.g142050_4532.1	194	3	1.98271	1	0.504361
Cre17.g707800_4532.1	592	9.21875	6.09269	3	0.492393
Cre16.g801918_4532.1	140	2.15625	1.42507	0	0
Cre03.g172700_4532.1	86	1.3125	0.867434	1	1.15283
Cre01.g800078_4532.1	456	7.09375	4.68827	2	0.426596
Cre09.g392208_4532.1	631	9.82812	6.49543	12	1.84745
Cre16.g662300_4532.1	167	2.57812	1.70389	0	0
Cre12.g528300_4532.1	538	8.375	5.53505	4	0.722667
Cre01.g020305_4532.1	252	3.90625	2.58165	2	0.774699
Cre10.g424900_4532.1	403	6.26562	4.14096	8	1.93192
Cre12.g546300_4532.1	156	2.40625	1.59029	0	0
Cre01.g042150_4532.1	236	3.65625	2.41642	1	0.413835
Cre05.g244300_4532.1	353	5.48438	3.62463	8	2.20712
Cre07.g356050_4532.1	312	4.84375	3.20124	3	0.937136
Cre01.g030700_4532.1	290	4.5	2.97406	3	1.00872
Cre12.g520250_4532.1	400	6.21875	4.10998	7	1.70317
Cre17.g715700_4532.1	158	2.4375	1.61095	3	1.86226
Cre04.g224400_4532.1	665	10.3594	6.84653	7	1.02242
Cre12.g559250_4532.1	114	1.75	1.15658	0	0
Cre17.g717900_4532.1	143	2.20312	1.45605	1	0.68679
Cre02.g112250_4532.1	455	7.07812	4.67795	4	0.855076
Cre04.g231222_4532.1	323	5.01562	3.31484	8	2.41339
Cre10.g461350_4532.1	163	2.51562	1.66258	1	0.601474
Cre16.g688350_4532.1	304	4.71875	3.11863	2	0.641307
Cre07.g342650_4532.1	167	2.57812	1.70389	2	1.17379
Cre11.g481500_4532.1	489	7.60938	5.02905	1	0.198845
Cre16.g683900_4532.1	107	1.64062	1.08429	0	0
Cre05.g800573_4532.1	746	11.625	7.68298	12	1.56189
Cre07.g318209_4532.1	224	3.46875	2.2925	5	2.18102
Cre06.g296250_4532.1	38	0.5625	0.371757	0	0
Cre14.g615000_4532.1	57	0.859375	0.567962	0	0
Cre06.g272000_4532.1	276	4.28125	2.82949	0	0
Cre12.g546452_4532.1	442	6.875	4.5437	6	1.32051
Cre06.g278174_4532.1	63	0.953125	0.629922	1	1.5875
Cre06.g307650_4532.1	160	2.46875	1.6316	2	1.22579
Cre12.g503500_4532.1	284	4.40625	2.9121	0	0
Cre12.g541450_4532.1	123	1.89062	1.24952	0	0
Cre16.g674900_4532.1	335	5.20312	3.43875	5	1.45401
Cre04.g217921_4532.1	216	3.34375	2.20989	0	0
Cre01.g025050_4532.1	831	12.9531	8.56074	10	1.16812
Cre02.g110950_4532.1	321	4.98438	3.29418	3	0.910696
Cre10.g439350_4532.1	54	0.8125	0.536983	0	0
Cre09.g413500_4532.1	290	4.5	2.97406	2	0.672482
Cre09.g396450_4532.1	357	5.54688	3.66594	5	1.36391
Cre09.g400851_4532.1	973	15.1719	10.0271	14	1.39621
Cre06.g267400_4532.1	107	1.64062	1.08429	0	0
Cre03.g199087_4532.1	180	2.78125	1.83813	0	0
Cre01.g003000_4532.1	390	6.0625	4.00672	3	0.748743
Cre03.g209729_4532.1	106	1.625	1.07397	2	1.86226
Cre16.g658650_4532.1	214	3.3125	2.18924	0	0
Cre09.g398200_4532.1	367	5.70312	3.76921	2	0.530616
Cre17.g700700_4532.1	714	11.125	7.35253	8	1.08806
Cre07.g325737_4532.1	652	10.1562	6.71228	11	1.63879
Cre05.g233305_4532.1	242	3.75	2.47838	4	1.61396
Cre17.g724700_4532.1	433	6.73438	4.45076	5	1.1234
Cre04.g223050_4532.1	165	2.54688	1.68323	3	1.78228
Cre03.g144011_4532.1	505	7.85938	5.19427	2	0.385039
Cre09.g407700_4532.1	150	2.3125	1.52834	0	0
Cre12.g505700_4532.1	365	5.67188	3.74855	0	0
Cre02.g114900_4532.1	435	6.76562	4.47141	0	0
Cre05.g800574_4532.1	491	7.64062	5.0497	5	0.990157
Cre09.g389550_4532.1	287	4.45312	2.94308	3	1.01934
Cre12.g490750_4532.1	990	15.4375	10.2027	8	0.784108
Cre12.g526800_4532.1	708	11.0312	7.29057	13	1.78312
Cre01.g049650_4532.1	192	2.96875	1.96205	5	2.54835
Cre06.g278127_4532.1	167	2.57812	1.70389	0	0
Cre09.g388450_4532.1	229	3.54688	2.34414	2	0.853193
Cre10.g449750_4532.1	320	4.96875	3.28386	2	0.60904
Cre13.g566300_4532.1	176	2.71875	1.79683	1	0.556537
Cre13.g592100_4532.1	225	3.48438	2.30283	1	0.434248
Cre01.g021800_4532.1	304	4.71875	3.11863	0	0
Cre09.g389134_4532.1	360	5.59375	3.69692	3	0.811486
Cre03.g170550_4532.1	134	2.0625	1.36311	0	0
Cre09.g392579_4532.1	301	4.67188	3.08765	2	0.647742
Cre11.g467578_4532.1	97	1.48438	0.981026	0	0
Cre01.g041752_4532.1	119	1.82812	1.20821	0	0
Cre03.g146267_4532.1	179	2.76562	1.82781	2	1.09421
Cre03.g150700_4532.1	63	0.953125	0.629922	0	0
Cre03.g172000_4532.1	620	9.65625	6.38183	11	1.72364
Cre03.g193300_4532.1	256	3.96875	2.62295	1	0.38125
Cre02.g094150_4532.1	241	3.73438	2.46806	5	2.02589
Cre08.g385150_4532.1	239	3.70312	2.4474	1	0.408597
Cre16.g677200_4532.1	150	2.3125	1.52834	1	0.654307
Cre09.g407650_4532.1	270	4.1875	2.76753	2	0.722667
Cre07.g325718_4532.1	351	5.45312	3.60398	1	0.277471
Cre06.g266900_4532.1	768	11.9688	7.91017	14	1.76987
Cre14.g631900_4532.1	191	2.95312	1.95173	0	0
Cre16.g652750_4532.1	782	12.1875	8.05474	11	1.36566
Cre17.g739300_4532.1	32	0.46875	0.309798	0	0
Cre14.g615500_4532.1	330	5.125	3.38712	3	0.885708
Cre05.g237750_4532.1	365	5.67188	3.74855	2	0.533539
Cre02.g100900_4532.1	193	2.98438	1.97238	1	0.507002
Cre07.g353300_4532.1	128	1.96875	1.30115	0	0
Cre17.g737200_4532.1	648	10.0938	6.67098	4	0.599612
Cre07.g344400_4532.1	431	6.70312	4.43011	8	1.80583
Cre16.g659650_4532.1	248	3.84375	2.54034	3	1.18094
Cre13.g571050_4532.1	508	7.90625	5.22525	10	1.91378
Cre01.g039250_4532.1	148	2.28125	1.50768	1	0.66327
Cre02.g102350_4532.1	157	2.42188	1.60062	1	0.624757
Cre10.g453700_4532.1	455	7.07812	4.67795	8	1.71015
Cre12.g555500_4532.1	396	6.15625	4.06868	0	0
Cre09.g396650_4532.1	448	6.96875	4.60566	2	0.434248
Cre12.g546400_4532.1	136	2.09375	1.38376	0	0
Cre10.g421200_4532.1	29	0.421875	0.278818	0	0
Cre01.g008850_4532.1	359	5.57812	3.68659	1	0.271253
Cre13.g582050_4532.1	318	4.9375	3.2632	2	0.612895
Cre12.g525700_4532.1	359	5.57812	3.68659	2	0.542506
Cre14.g609650_4532.1	142	2.1875	1.44572	0	0
Cre06.g278193_4532.1	321	4.98438	3.29418	1	0.303565
Cre03.g144887_4532.1	301	4.67188	3.08765	3	0.971613
Cre13.g569600_4532.1	366	5.6875	3.75888	3	0.79811
Cre11.g468800_4532.1	523	8.14062	5.38015	1	0.185868
Cre09.g391319_4532.1	295	4.57812	3.02569	0	0
Cre10.g461400_4532.1	310	4.8125	3.18059	0	0
Cre11.g478156_4532.1	135	2.07812	1.37344	0	0
Cre02.g116750_4532.1	440	6.84375	4.52305	7	1.54763
Cre03.g197450_4532.1	642	10	6.60902	11	1.66439
Cre11.g467603_4532.1	144	2.21875	1.46638	0	0
Cre12.g501702_4532.1	303	4.70312	3.1083	0	0
Cre03.g159800_4532.1	787	12.2656	8.10637	7	0.863518
Cre13.g569750_4532.1	173	2.67188	1.76585	0	0
Cre02.g081800_4532.1	315	4.89062	3.23222	5	1.54692
Cre02.g098500_4532.1	540	8.40625	5.55571	5	0.899976
Cre12.g505950_4532.1	1030	16.0625	10.6157	18	1.6956
Cre11.g474800_4532.1	330	5.125	3.38712	4	1.18094
Cre12.g550850_4532.1	31	0.453125	0.299471	0	0
Cre07.g325716_4532.1	358	5.5625	3.67627	3	0.816045
Cre09.g406050_4532.1	120	1.84375	1.21854	0	0
Cre03.g182950_4532.1	219	3.39062	2.24087	4	1.78502
Cre03.g157950_4532.1	522	8.125	5.36983	10	1.86226
Cre04.g211900_4532.1	189	2.92188	1.93107	3	1.55354
Cre03.g180100_4532.1	66	1	0.660902	1	1.51308
Cre12.g507350_4532.1	226	3.5	2.31316	4	1.72924
Cre03.g145987_4532.1	253	3.92188	2.59197	2	0.771613
Cre09.g393506_4532.1	286	4.4375	2.93275	2	0.681953
Cre15.g639503_4532.1	274	4.25	2.80883	5	1.7801
Cre08.g358537_4532.1	398	6.1875	4.08933	9	2.20085
Cre12.g501900_4532.1	339	5.26562	3.48006	0	0
[truncated: 10,228 more rows]

## Sheet: Chla. rein Monocistronic CDS
Sequence ID		no bias	C.reinhardtii	Observed	Observed/Expected
	GC bias	0.5	0.641
	A	0.25	0.1795
	C	0.25	0.3205
	G	0.25	0.3205
	T	0.25	0.1795
	target sequence:
	ATG
	target sequence length (k):
	3
	likelihood of ATG in 3 NTs	0.015625	0.0103266
	sequence length (n):
	100	1.53125	1.01201
	1000	15.5938	10.3059
	10000	156.219	103.245
Cre09.g398500_4532.1	1812	28.2812	18.6911	25	1.33753		Mean	1.02572
Cre09.g398550_4532.1	3351	52.3281	34.5838	29	0.838544		Median	0.98622
Cre24.g802179_4532.1	657	10.2344	6.76392	7	1.0349		std dev	0.379197
Cre09.g398450_4532.1	1068	16.6562	11.0081	57	5.17798
Cre34.g802207_4532.1	1356	21.1562	13.9822	11	0.786714
Cre34.g802205_4532.1	6900	107.781	71.2328	61	0.856347
Cre34.g802206_4532.1	4080	63.7188	42.1118	43	1.02109
Cre34.g802208_4532.1	1944	30.3438	20.0542	24	1.19675
Cre03.g144947_4532.1	2766	43.1875	28.5427	43	1.50652
Cre03.g157564_4532.1	366	5.6875	3.75888	8	2.12829
Cre03.g202561_4532.1	3225	50.3594	33.2826	28	0.84128
Cre03.g148500_4532.1	636	9.90625	6.54706	5	0.763702
Cre03.g170700_4532.1	1086	16.9375	11.194	10	0.893334
Cre03.g146347_4532.1	1758	27.4375	18.1335	12	0.661759
Cre03.g149100_4532.1	1491	23.2656	15.3763	22	1.43077
Cre03.g208497_4532.1	1305	20.3594	13.4555	14	1.04046
Cre03.g176300_4532.1	2649	41.3594	27.3345	24	0.878012
Cre03.g192350_4532.1	1371	21.3906	14.1371	15	1.06104
Cre03.g187950_4532.1	4542	70.9375	46.8827	32	0.682554
Cre03.g161578_4532.1	891	13.8906	9.18034	11	1.19821
Cre03.g203793_4532.1	2091	32.6406	21.5722	9	0.417203
Cre03.g167050_4532.1	1122	17.5	11.5658	15	1.29693
Cre03.g201200_4532.1	1809	28.2344	18.6601	28	1.50052
Cre03.g145107_4532.1	2757	43.0469	28.4498	36	1.26539
Cre03.g162250_4532.1	1014	15.8125	10.4505	9	0.861202
Cre03.g200900_4532.1	3780	59.0312	39.0139	61	1.56355
Cre03.g201750_4532.1	774	12.0625	7.97213	7	0.878059
Cre03.g145867_4532.1	2640	41.2188	27.2415	17	0.624047
Cre03.g151700_4532.1	945	14.7344	9.73797	20	2.05382
Cre03.g195950_4532.1	2292	35.7812	23.6479	23	0.972603
Cre03.g166201_4532.1	945	14.7344	9.73797	18	1.84843
Cre03.g193300_4532.1	1113	17.3594	11.4728	18	1.56892
Cre03.g213201_4532.1	5160	80.5938	53.2646	45	0.84484
Cre03.g144564_4532.1	2271	35.4531	23.431	22	0.938926
Cre03.g195366_4532.1	3321	51.8594	34.274	22	0.641887
Cre03.g189150_4532.1	13158	205.562	135.857	117	0.861202
Cre03.g169700_4532.1	951	14.8281	9.79993	12	1.2245
Cre03.g201350_4532.1	1266	19.75	13.0528	18	1.37901
Cre03.g205473_4532.1	1233	19.2344	12.712	17	1.33732
Cre03.g179860_4532.1	2757	43.0469	28.4498	25	0.878742
Cre03.g174300_4532.1	801	12.4844	8.25095	13	1.57558
Cre03.g194350_4532.1	1959	30.5781	20.2091	27	1.33603
Cre03.g186950_4532.1	1065	16.6094	10.9772	13	1.18428
Cre03.g190000_4532.1	2373	37.0469	24.4843	16	0.653479
Cre03.g173165_4532.1	2013	31.4219	20.7668	14	0.674154
Cre03.g173000_4532.1	660	10.2812	6.7949	3	0.441508
Cre03.g163900_4532.1	1716	26.7812	17.6998	15	0.847468
Cre03.g149400_4532.1	6372	99.5312	65.7804	98	1.48981
Cre03.g190250_4532.1	4311	67.3281	44.4973	50	1.12366
Cre03.g176450_4532.1	528	8.21875	5.43179	2	0.368203
Cre03.g167924_4532.1	762	11.875	7.84821	8	1.01934
Cre03.g175500_4532.1	594	9.25	6.11334	6	0.98146
Cre03.g176651_4532.1	3459	54.0156	35.699	44	1.23253
Cre03.g188850_4532.1	1314	20.5	13.5485	15	1.10713
Cre03.g189650_4532.1	4536	70.8438	46.8208	102	2.17852
Cre03.g205809_4532.1	2166	33.8125	22.3467	17	0.760737
Cre03.g150050_4532.1	1971	30.7656	20.3331	20	0.98362
Cre03.g178200_4532.1	1632	25.4688	16.8323	10	0.594094
Cre03.g183900_4532.1	408	6.34375	4.1926	6	1.43109
Cre03.g155200_4532.1	1044	16.2812	10.7603	7	0.650539
Cre03.g148450_4532.1	2076	32.4062	21.4173	17	0.793749
Cre03.g169950_4532.1	8220	128.406	84.8639	75	0.883768
Cre03.g204600_4532.1	3939	61.5156	40.6558	35	0.860886
Cre03.g144987_4532.1	5184	80.9688	53.5124	42	0.784865
Cre03.g800353_4532.1	1470	22.9375	15.1594	17	1.12141
Cre03.g800315_4532.1	1152	17.9688	11.8756	18	1.51572
Cre03.g201900_4532.1	2445	38.1719	25.2279	20	0.792774
Cre03.g146567_4532.1	6978	109	72.0383	73	1.01335
Cre03.g163500_4532.1	2865	44.7344	29.565	24	0.81177
Cre03.g191400_4532.1	1164	18.1562	11.9995	12	1.00004
Cre03.g197000_4532.1	993	15.4844	10.2337	14	1.36804
Cre03.g195150_4532.1	2673	41.7344	27.5823	27	0.978888
Cre03.g207825_4532.1	1620	25.2812	16.7084	14	0.837901
Cre03.g177800_4532.1	663	10.3281	6.82588	6	0.879008
Cre03.g194150_4532.1	1215	18.9531	12.5262	7	0.558831
Cre03.g162550_4532.1	963	15.0156	9.92385	11	1.10844
Cre03.g201600_4532.1	1587	24.7656	16.3676	17	1.03863
Cre03.g200879_4532.1	1377	21.4844	14.1991	18	1.26769
Cre03.g204800_4532.1	1089	16.9844	11.225	16	1.42539
Cre03.g158900_4532.1	1485	23.1719	15.3143	17	1.11007
Cre03.g151300_4532.1	2559	39.9531	26.4051	24	0.908916
Cre03.g149950_4532.1	1542	24.0625	15.9029	21	1.32051
Cre03.g152250_4532.1	1560	24.3438	16.0888	24	1.49172
Cre03.g170050_4532.1	432	6.71875	4.44043	8	1.80163
Cre03.g160000_4532.1	5151	80.4531	53.1716	61	1.14723
Cre03.g189450_4532.1	570	8.875	5.8655	4	0.681953
Cre03.g144584_4532.1	1044	16.2812	10.7603	11	1.02228
Cre03.g171424_4532.1	6840	106.844	70.6132	61	0.863861
Cre03.g201300_4532.1	1908	29.7812	19.6825	20	1.01613
Cre03.g203730_4532.1	2370	37	24.4534	18	0.736095
Cre03.g200651_4532.1	1170	18.25	12.0615	15	1.24363
Cre03.g164600_4532.1	3246	50.6875	33.4995	46	1.37316
Cre03.g209393_4532.1	1068	16.6562	11.0081	5	0.454209
Cre03.g145287_4532.1	2253	35.1719	23.2452	28	1.20455
Cre03.g169800_4532.1	1122	17.5	11.5658	9	0.778158
Cre03.g203650_4532.1	990	15.4375	10.2027	11	1.07815
Cre03.g178100_4532.1	11289	176.359	116.556	96	0.823637
Cre03.g179800_4532.1	531	8.26562	5.46277	8	1.46446
Cre03.g154150_4532.1	2736	42.7188	28.2329	22	0.779233
Cre03.g179200_4532.1	1488	23.2188	15.3453	15	0.977497
Cre03.g170600_4532.1	2178	34	22.4707	15	0.667537
Cre03.g176325_4532.1	2232	34.8438	23.0283	22	0.955346
Cre03.g800354_4532.1	663	10.3281	6.82588	5	0.732507
Cre03.g181350_4532.1	555	8.64062	5.7106	6	1.05068
Cre03.g180650_4532.1	3327	51.9531	34.3359	23	0.669853
Cre03.g156550_4532.1	3390	52.9375	34.9865	37	1.05755
Cre03.g211297_4532.1	2385	37.2344	24.6083	18	0.731462
Cre03.g178500_4532.1	1104	17.2188	11.3799	20	1.75748
Cre03.g159800_4532.1	2208	34.4688	22.7805	20	0.877945
Cre03.g176550_4532.1	2124	33.1562	21.913	15	0.684524
Cre03.g194100_4532.1	5139	80.2656	53.0477	56	1.05565
Cre03.g174100_4532.1	13494	210.812	139.326	113	0.811045
Cre03.g208100_4532.1	3579	55.8906	36.9382	27	0.73095
Cre03.g188550_4532.1	2742	42.8125	28.2949	24	0.848211
Cre03.g205850_4532.1	2619	40.8906	27.0247	35	1.29511
Cre03.g170200_4532.1	2136	33.3438	22.0369	28	1.27059
Cre03.g207700_4532.1	1182	18.4375	12.1854	14	1.14892
Cre03.g173900_4532.1	1179	18.3906	12.1544	8	0.658198
Cre03.g184000_4532.1	1509	23.5469	15.5622	21	1.34943
Cre03.g144144_4532.1	1680	26.2188	17.328	22	1.26962
Cre03.g144807_4532.1	2163	33.7656	22.3158	33	1.47878
Cre03.g188450_4532.1	699	10.8906	7.19763	7	0.972542
Cre03.g192900_4532.1	5148	80.4062	53.1406	42	0.790356
Cre03.g190900_4532.1	3399	53.0781	35.0794	32	0.912216
Cre03.g210849_4532.1	5427	84.7656	56.0218	66	1.17811
Cre03.g178650_4532.1	2688	41.9688	27.7372	31	1.11763
Cre03.g151800_4532.1	1377	21.4844	14.1991	22	1.5494
Cre03.g207918_4532.1	885	13.7969	9.11838	14	1.53536
Cre03.g185700_4532.1	1530	23.875	15.779	21	1.33088
Cre03.g201400_4532.1	3714	58	38.3323	27	0.704367
Cre03.g184100_4532.1	1080	16.8438	11.1321	12	1.07797
Cre03.g800356_4532.1	1797	28.0469	18.5362	16	0.863174
Cre03.g185800_4532.1	1398	21.8125	14.4159	13	0.901781
Cre03.g206750_4532.1	912	14.2188	9.3972	14	1.48981
Cre03.g158050_4532.1	4992	77.9688	51.5297	33	0.640408
Cre03.g160550_4532.1	1617	25.2344	16.6774	26	1.55899
Cre03.g176100_4532.1	765	11.9219	7.87919	6	0.7615
Cre03.g196651_4532.1	1911	29.8281	19.7135	26	1.3189
Cre03.g196350_4532.1	651	10.1406	6.70196	6	0.895261
Cre03.g162950_4532.1	2403	37.5156	24.7941	15	0.604982
Cre03.g186700_4532.1	2901	45.2969	29.9368	32	1.06892
Cre03.g146667_4532.1	876	13.6562	9.02544	13	1.44037
Cre03.g800327_4532.1	612	9.53125	6.29922	6	0.952499
Cre03.g166650_4532.1	2052	32.0312	21.1695	14	0.661328
Cre03.g157950_4532.1	1668	26.0312	17.2041	17	0.988137
Cre03.g154950_4532.1	1101	17.1719	11.3489	11	0.969255
Cre03.g158450_4532.1	711	11.0781	7.32155	8	1.09266
Cre03.g144847_4532.1	7572	118.281	78.1723	85	1.08734
Cre03.g194050_4532.1	1827	28.5156	18.846	32	1.69797
Cre03.g149600_4532.1	6006	93.8125	62.0008	82	1.32256
Cre03.g197400_4532.1	2625	40.9844	27.0866	37	1.36599
Cre03.g150800_4532.1	6648	103.844	68.6305	65	0.947101
Cre03.g189050_4532.1	1389	21.6719	14.323	12	0.837814
Cre03.g168050_4532.1	1938	30.25	19.9923	18	0.900348
Cre03.g206369_4532.1	5817	90.8594	60.0491	85	1.41551
Cre03.g204950_4532.1	2304	35.9688	23.7718	16	0.673066
Cre03.g189605_4532.1	2976	46.4688	30.7113	25	0.814033
Cre03.g170900_4532.1	1215	18.9531	12.5262	12	0.957996
Cre03.g148050_4532.1	5385	84.1094	55.588	52	0.935453
Cre03.g203009_4532.1	2604	40.6562	26.8698	19	0.707114
Cre03.g164700_4532.1	990	15.4375	10.2027	6	0.588081
Cre03.g164300_4532.1	396	6.15625	4.06868	2	0.49156
Cre03.g199759_4532.1	1392	21.7188	14.354	14	0.975341
Cre03.g202250_4532.1	1467	22.8906	15.1285	11	0.727107
Cre03.g167500_4532.1	693	10.7969	7.13567	10	1.40141
Cre03.g191150_4532.1	1572	24.5312	16.2127	17	1.04856
Cre03.g174800_4532.1	2745	42.8594	28.3258	33	1.16501
Cre03.g179961_4532.1	7587	118.516	78.3272	63	0.804318
Cre03.g170450_4532.1	474	7.375	4.87415	10	2.05164
Cre03.g155100_4532.1	2064	32.2188	21.2934	15	0.704443
Cre03.g166550_4532.1	1167	18.2031	12.0305	12	0.997467
Cre03.g800421_4532.1	2709	42.2969	27.9541	32	1.14473
Cre03.g185300_4532.1	1530	23.875	15.779	14	0.887254
Cre03.g195500_4532.1	1431	22.3281	14.7567	20	1.35532
Cre03.g163150_4532.1	3675	57.3906	37.9296	50	1.31823
Cre03.g181200_4532.1	1833	28.6094	18.908	16	0.846203
Cre03.g173850_4532.1	2844	44.4062	29.3482	28	0.954063
Cre03.g209729_4532.1	4911	76.7031	50.6932	45	0.887692
Cre03.g193550_4532.1	780	12.1562	8.03409	9	1.12023
Cre03.g169200_4532.1	621	9.67188	6.39216	6	0.93865
Cre03.g184850_4532.1	1098	17.125	11.3179	17	1.50204
Cre03.g184800_4532.1	2562	40	26.4361	23	0.870023
Cre03.g154425_4532.1	4746	74.125	48.9893	40	0.816504
Cre03.g145387_4532.1	1587	24.7656	16.3676	18	1.09973
Cre03.g188800_4532.1	1692	26.4062	17.4519	24	1.37521
Cre03.g155950_4532.1	1221	19.0469	12.5881	10	0.7944
Cre03.g190150_4532.1	822	12.8125	8.4678	10	1.18094
Cre03.g170100_4532.1	1431	22.3281	14.7567	18	1.21979
Cre03.g190450_4532.1	2922	45.625	30.1536	21	0.696433
Cre03.g144284_4532.1	1833	28.6094	18.908	20	1.05775
Cre03.g195100_4532.1	1902	29.6875	19.6205	24	1.22321
Cre03.g177007_4532.1	2523	39.3906	26.0333	12	0.460948
Cre03.g209953_4532.1	4488	70.0938	46.3251	44	0.949809
Cre03.g176400_4532.1	2325	36.2969	23.9887	27	1.12553
Cre03.g143887_4532.1	2016	31.4688	20.7978	16	0.769314
Cre03.g194200_4532.1	1113	17.3594	11.4728	18	1.56892
Cre03.g160850_4532.1	1548	24.1562	15.9649	17	1.06484
Cre03.g191600_4532.1	3954	61.75	40.8107	42	1.02914
Cre03.g145447_4532.1	4275	66.7656	44.1255	37	0.838517
Cre03.g800422_4532.1	603	9.39062	6.20628	6	0.966763
Cre03.g197350_4532.1	2502	39.0625	25.8165	35	1.35572
Cre03.g160450_4532.1	2397	37.4219	24.7322	28	1.13213
Cre03.g197900_4532.1	1782	27.8125	18.3813	12	0.652836
Cre03.g166600_4532.1	5466	85.375	56.4245	40	0.708912
Cre03.g201950_4532.1	2148	33.5312	22.1609	19	0.857367
Cre03.g191750_4532.1	3117	48.6719	32.1673	34	1.05697
Cre03.g187550_4532.1	2592	40.4688	26.7459	25	0.934724
Cre03.g210737_4532.1	2397	37.4219	24.7322	18	0.727797
Cre03.g157200_4532.1	5130	80.125	52.9548	66	1.24635
Cre03.g177250_4532.1	1251	19.5156	12.8979	7	0.542724
Cre03.g159300_4532.1	741	11.5469	7.63135	12	1.57246
Cre03.g202897_4532.1	1107	17.2656	11.4109	16	1.40217
Cre50.g761447_4532.1	2442	38.125	25.1969	22	0.873124
Cre03.g185850_4532.1	1635	25.5156	16.8633	19	1.12671
Cre03.g171200_4532.1	4716	73.6562	48.6795	25	0.513563
Cre03.g148750_4532.1	969	15.1094	9.98581	16	1.60227
Cre03.g172600_4532.1	1689	26.3594	17.421	11	0.631423
Cre03.g169000_4532.1	2121	33.1094	21.882	22	1.00539
Cre03.g191300_4532.1	1107	17.2656	11.4109	9	0.788721
Cre03.g200600_4532.1	3942	61.5625	40.6868	33	0.811075
Cre03.g162650_4532.1	1644	25.6562	16.9563	17	1.00258
Cre03.g161450_4532.1	534	8.3125	5.49375	4	0.728101
Cre03.g174250_4532.1	792	12.3438	8.15801	4	0.490316
Cre03.g191950_4532.1	1230	19.1875	12.6811	10	0.788578
Cre03.g192550_4532.1	4053	63.2969	41.833	31	0.741041
Cre03.g146807_4532.1	1866	29.125	19.2488	13	0.675368
Cre03.g165450_4532.1	6012	93.9062	62.0628	51	0.821748
Cre03.g163850_4532.1	3060	47.7812	31.5787	37	1.17168
Cre03.g181100_4532.1	2691	42.0156	27.7682	33	1.18841
Cre03.g190100_4532.1	2157	33.6719	22.2538	32	1.43796
Cre03.g156900_4532.1	807	12.5781	8.31291	7	0.842064
Cre03.g197150_4532.1	2745	42.8594	28.3258	37	1.30623
Cre03.g149450_4532.1	3657	57.1094	37.7437	40	1.05978
Cre03.g156650_4532.1	1500	23.4062	15.4692	6	0.387867
Cre03.g155300_4532.1	2271	35.4531	23.431	23	0.981604
Cre03.g192600_4532.1	840	13.0938	8.65368	7	0.808904
Cre03.g200500_4532.1	5091	79.5156	52.552	37	0.704064
Cre03.g207041_4532.1	1236	19.2812	12.743	9	0.706269
Cre03.g151050_4532.1	1815	28.3281	18.7221	17	0.908017
Cre03.g189400_4532.1	1419	22.1406	14.6328	16	1.09344
Cre03.g168800_4532.1	7143	111.578	73.7422	68	0.922132
Cre03.g150650_4532.1	1152	17.9688	11.8756	8	0.673651
Cre03.g165350_4532.1	780	12.1562	8.03409	6	0.746818
Cre03.g186650_4532.1	765	11.9219	7.87919	9	1.14225
Cre03.g154900_4532.1	4263	66.5781	44.0016	25	0.568161
Cre03.g188750_4532.1	2328	36.3438	24.0196	19	0.791019
Cre03.g182550_4532.1	2031	31.7031	20.9527	15	0.7159
Cre03.g150400_4532.1	2046	31.9375	21.1076	19	0.900152
Cre03.g196750_4532.1	606	9.4375	6.23726	10	1.60327
Cre03.g162900_4532.1	7419	115.891	76.5923	71	0.926986
Cre03.g182750_4532.1	2070	32.3125	21.3554	30	1.4048
Cre03.g161800_4532.1	21012	328.281	216.962	154	0.709803
Cre03.g202150_4532.1	4431	69.2031	45.7365	53	1.15881
Cre03.g189250_4532.1	651	10.1406	6.70196	5	0.746051
Cre03.g153700_4532.1	1671	26.0781	17.2351	15	0.870318
Cre03.g151650_4532.1	843	13.1406	8.68466	11	1.2666
Cre03.g180500_4532.1	948	14.7812	9.76895	12	1.22838
Cre03.g182450_4532.1	1023	15.9531	10.5434	13	1.23299
Cre03.g198850_4532.1	747	11.6406	7.69331	3	0.389949
Cre03.g192400_4532.1	4029	62.9219	41.5852	52	1.25045
Cre03.g165250_4532.1	7965	124.422	82.2306	49	0.595885
Cre03.g177350_4532.1	1179	18.3906	12.1544	11	0.905022
Cre03.g204250_4532.1	1524	23.7812	15.7171	19	1.20888
Cre03.g145807_4532.1	2922	45.625	30.1536	28	0.928578
Cre03.g189000_4532.1	3225	50.3594	33.2826	30	0.901372
Cre03.g199700_4532.1	2457	38.3594	25.3518	34	1.34113
Cre03.g185750_4532.1	891	13.8906	9.18034	6	0.653571
Cre03.g157000_4532.1	2283	35.6406	23.555	33	1.40098
Cre03.g200350_4532.1	1083	16.8906	11.163	11	0.985394
Cre03.g172100_4532.1	783	12.2031	8.06507	9	1.11592
Cre03.g201450_4532.1	12648	197.594	130.59	152	1.16395
Cre03.g204801_4532.1	1806	28.1875	18.6292	16	0.858868
Cre03.g202339_4532.1	816	12.7188	8.40584	16	1.90344
Cre03.g197050_4532.1	609	9.48438	6.26824	5	0.797672
Cre03.g145927_4532.1	3327	51.9531	34.3359	29	0.844597
Cre03.g164200_4532.1	729	11.3594	7.50743	10	1.33201
Cre03.g192250_4532.1	9891	154.516	102.12	65	0.636508
Cre03.g204017_4532.1	1761	27.4844	18.1645	15	0.825788
Cre03.g199871_4532.1	3948	61.6562	40.7487	48	1.17795
Cre03.g180151_4532.1	861	13.4219	8.87054	18	2.02919
Cre03.g144164_4532.1	1515	23.6406	15.6241	12	0.768043
Cre03.g194000_4532.1	1653	25.7969	17.0492	20	1.17308
Cre03.g177550_4532.1	3198	49.9375	33.0038	30	0.908987
Cre03.g151150_4532.1	4788	74.7812	49.4231	39	0.789105
Cre03.g167150_4532.1	1845	28.7969	19.0319	19	0.998324
Cre03.g145507_4532.1	996	15.5312	10.2646	5	0.48711
Cre03.g205750_4532.1	1164	18.1562	11.9995	11	0.916705
Cre03.g182850_4532.1	1317	20.5469	13.5795	8	0.589125
Cre03.g160700_4532.1	1794	28	18.5052	8	0.43231
Cre03.g184450_4532.1	1866	29.125	19.2488	17	0.883174
Cre03.g152000_4532.1	4437	69.2969	45.7984	34	0.742384
Cre03.g145907_4532.1	972	15.1562	10.0168	4	0.399329
Cre03.g152350_4532.1	3501	54.6719	36.1327	30	0.830272
Cre03.g149650_4532.1	1842	28.75	19.0009	25	1.31573
Cre03.g149150_4532.1	1290	20.125	13.3006	11	0.827027
Cre03.g200991_4532.1	1395	21.7656	14.3849	12	0.834206
Cre03.g145147_4532.1	1122	17.5	11.5658	14	1.21047
Cre03.g800330_4532.1	864	13.4688	8.90152	6	0.674042
Cre03.g189850_4532.1	2208	34.4688	22.7805	13	0.570665
Cre03.g160350_4532.1	5619	87.7656	58.0045	50	0.862003
Cre03.g154550_4532.1	1044	16.2812	10.7603	11	1.02228
Cre03.g186450_4532.1	2388	37.2812	24.6392	20	0.811713
Cre03.g151600_4532.1	447	6.95312	4.59533	3	0.652836
Cre03.g178014_4532.1	501	7.79688	5.15297	4	0.776252
Cre03.g176200_4532.1	3015	47.0781	31.114	27	0.867776
Cre03.g146727_4532.1	5265	82.2344	54.3488	32	0.588789
Cre03.g144607_4532.1	6666	104.125	68.8164	48	0.697508
Cre03.g169250_4532.1	3009	46.9844	31.0521	42	1.35257
Cre03.g212977_4532.1	2382	37.1875	24.5773	20	0.81376
Cre03.g152900_4532.1	1482	23.125	15.2834	15	0.98146
Cre03.g175550_4532.1	5382	84.0625	55.5571	55	0.989973
Cre03.g206350_4532.1	3750	58.5625	38.7041	39	1.00765
Cre03.g166500_4532.1	2760	43.0938	28.4807	19	0.667118
Cre03.g144011_4532.1	10536	164.594	108.78	58	0.533185
Cre03.g212641_4532.1	2316	36.1562	23.8957	31	1.2973
Cre03.g185550_4532.1	1170	18.25	12.0615	16	1.32654
Cre03.g175800_4532.1	1575	24.5781	16.2437	6	0.369373
Cre03.g161550_4532.1	3369	52.6094	34.7696	31	0.891583
Cre03.g156400_4532.1	1152	17.9688	11.8756	7	0.589445
Cre03.g179901_4532.1	1593	24.8594	16.4296	9	0.547792
Cre03.g205400_4532.1	3519	54.9531	36.3186	27	0.74342
Cre03.g213537_4532.1	492	7.65625	5.06003	8	1.58102
Cre03.g171850_4532.1	9972	155.781	102.956	111	1.07813
Cre03.g173950_4532.1	2007	31.3281	20.7048	15	0.724469
Cre03.g206593_4532.1	1611	25.1406	16.6155	26	1.56481
Cre03.g162200_4532.1	987	15.3906	10.1717	6	0.589872
Cre03.g144767_4532.1	1020	15.9062	10.5125	9	0.856126
Cre03.g144887_4532.1	8925	139.422	92.1442	64	0.694564
Cre03.g170400_4532.1	1827	28.5156	18.846	53	2.81226
Cre03.g144967_4532.1	1866	29.125	19.2488	19	0.987076
Cre03.g159016_4532.1	2907	45.3906	29.9987	36	1.20005
Cre03.g199500_4532.1	1491	23.2656	15.3763	16	1.04056
Cre03.g800399_4532.1	2310	36.0625	23.8338	21	0.881103
Cre03.g159900_4532.1	1521	23.7344	15.6861	21	1.33877
Cre03.g149250_4532.1	1629	25.4219	16.8014	18	1.07134
Cre03.g199900_4532.1	609	9.48438	6.26824	6	0.957206
Cre03.g176930_4532.1	660	10.2812	6.7949	11	1.61886
Cre03.g190200_4532.1	1254	19.5625	12.9289	20	1.54692
Cre03.g168900_4532.1	1902	29.6875	19.6205	25	1.27418
Cre03.g192850_4532.1	2787	43.5156	28.7596	14	0.486795
Cre03.g175400_4532.1	1941	30.2969	20.0233	21	1.04878
Cre03.g186500_4532.1	2565	40.0469	26.4671	16	0.604525
Cre03.g213089_4532.1	1422	22.1875	14.6638	11	0.750149
Cre03.g153950_4532.1	3057	47.7344	31.5477	45	1.42641
Cre03.g207265_4532.1	2112	32.9688	21.7891	23	1.05557
Cre03.g207901_4532.1	1707	26.6406	17.6068	26	1.4767
Cre03.g192950_4532.1	993	15.4844	10.2337	11	1.07489
Cre03.g196550_4532.1	429	6.67188	4.40945	4	0.907142
Cre03.g211521_4532.1	1074	16.75	11.0701	11	0.993667
Cre03.g145527_4532.1	1203	18.7656	12.4022	8	0.645045
Cre03.g195900_4532.1	2907	45.3906	29.9987	23	0.766699
Cre03.g177600_4532.1	1854	28.9375	19.1248	27	1.41178
Cre03.g177200_4532.1	1329	20.7344	13.7034	38	2.77304
Cre03.g179100_4532.1	1446	22.5625	14.9116	12	0.804743
Cre03.g151900_4532.1	264	4.09375	2.70557	1	0.369608
Cre03.g200800_4532.1	7965	124.422	82.2306	94	1.14313
Cre03.g144687_4532.1	3330	52	34.3669	20	0.581955
Cre03.g205921_4532.1	2637	41.1719	27.2106	16	0.588007
Cre03.g182000_4532.1	699	10.8906	7.19763	12	1.66721
Cre03.g152300_4532.1	954	14.875	9.83091	13	1.32236
Cre03.g800290_4532.1	903	14.0781	9.30426	11	1.18225
Cre03.g165700_4532.1	2091	32.6406	21.5722	18	0.834405
Cre03.g187050_4532.1	1914	29.875	19.7444	20	1.01294
Cre03.g167600_4532.1	3444	53.7812	35.5441	39	1.09723
Cre03.g172322_4532.1	468	7.28125	4.81219	2	0.415611
Cre03.g800423_4532.1	1491	23.2656	15.3763	23	1.49581
Cre03.g197300_4532.1	3540	55.2812	36.5355	47	1.28642
Cre03.g143927_4532.1	1335	20.8281	13.7653	16	1.16234
Cre03.g156000_4532.1	6063	94.7031	62.5895	53	0.846788
Cre03.g151200_4532.1	333	5.17188	3.4181	3	0.87768
Cre03.g179750_4532.1	2328	36.3438	24.0196	22	0.915917
Cre03.g200431_4532.1	1539	24.0156	15.872	14	0.882058
Cre03.g194850_4532.1	1068	16.6562	11.0081	11	0.99926
Cre03.g170250_4532.1	1389	21.6719	14.323	11	0.767997
Cre03.g199550_4532.1	4251	66.3906	43.8777	44	1.00279
Cre03.g194300_4532.1	1218	19	12.5571	9	0.716724
Cre03.g156100_4532.1	2556	39.9062	26.3741	23	0.872067
Cre03.g154300_4532.1	1380	21.5312	14.23	15	1.05411
Cre03.g168550_4532.1	1425	22.2344	14.6947	16	1.08883
Cre03.g145367_4532.1	1173	18.2969	12.0924	19	1.57123
Cre03.g155150_4532.1	1986	31	20.488	23	1.12261
Cre03.g185100_4532.1	1152	17.9688	11.8756	21	1.76833
Cre03.g188300_4532.1	1866	29.125	19.2488	20	1.03903
Cre03.g211745_4532.1	1800	28.0938	18.5672	24	1.2926
Cre03.g160500_4532.1	1929	30.1094	19.8993	23	1.15582
Cre03.g175000_4532.1	1524	23.7812	15.7171	23	1.46338
Cre03.g184600_4532.1	2967	46.3281	30.6183	28	0.914485
Cre03.g153200_4532.1	2631	41.0781	27.1486	21	0.77352
Cre03.g156450_4532.1	324	5.03125	3.32516	4	1.20295
Cre03.g181900_4532.1	657	10.2344	6.76392	6	0.88706
Cre03.g188200_4532.1	945	14.7344	9.73797	5	0.513454
Cre03.g152750_4532.1	2808	43.8438	28.9764	26	0.897282
Cre03.g202113_4532.1	1119	17.4531	11.5348	5	0.433471
Cre03.g152450_4532.1	2886	45.0625	29.7819	24	0.805859
Cre03.g201850_4532.1	3459	54.0156	35.699	35	0.980419
Cre03.g186250_4532.1	2700	42.1562	27.8611	31	1.11266
Cre03.g203300_4532.1	4047	63.2031	41.7711	41	0.981541
Cre03.g194450_4532.1	870	13.5625	8.96348	10	1.11564
Cre03.g207713_4532.1	2283	35.6406	23.555	21	0.891532
Cre03.g211969_4532.1	3348	52.2812	34.5528	37	1.07083
Cre03.g174400_4532.1	810	12.625	8.34388	11	1.31833
Cre03.g193700_4532.1	1599	24.9531	16.4916	16	0.970193
Cre03.g160953_4532.1	5997	93.6719	61.9079	43	0.69458
Cre03.g800417_4532.1	276	4.28125	2.82949	4	1.41368
Cre03.g207351_4532.1	2409	37.6094	24.8561	28	1.12648
Cre03.g146047_4532.1	1248	19.4688	12.8669	16	1.2435
Cre03.g168850_4532.1	348	5.40625	3.573	6	1.67926
Cre03.g170300_4532.1	4257	66.4844	43.9396	31	0.705513
Cre03.g174500_4532.1	5451	85.1406	56.2696	41	0.728635
Cre03.g206500_4532.1	3846	60.0625	39.6954	39	0.982481
Cre03.g154100_4532.1	750	11.6875	7.72429	12	1.55354
Cre03.g194500_4532.1	1755	27.3906	18.1025	25	1.38102
Cre03.g199983_4532.1	945	14.7344	9.73797	10	1.02691
Cre03.g181600_4532.1	963	15.0156	9.92385	9	0.906906
Cre03.g196600_4532.1	3507	54.7656	36.1947	25	0.690709
Cre03.g201664_4532.1	3006	46.9375	31.0211	19	0.612487
Cre03.g185500_4532.1	4752	74.2188	49.0513	52	1.06011
Cre03.g196900_4532.1	774	12.0625	7.97213	6	0.752622
Cre03.g174150_4532.1	1878	29.3125	19.3727	20	1.03238
Cre03.g189700_4532.1	948	14.7812	9.76895	11	1.12602
Cre03.g186350_4532.1	1671	26.0781	17.2351	26	1.50855
Cre03.g193150_4532.1	510	7.9375	5.24591	3	0.571874
Cre03.g171050_4532.1	1527	23.8281	15.748	21	1.3335
Cre03.g206145_4532.1	1065	16.6094	10.9772	11	1.00208
Cre03.g178050_4532.1	1395	21.7656	14.3849	13	0.903723
Cre03.g800339_4532.1	597	9.29688	6.14432	4	0.651008
Cre03.g178750_4532.1	1362	21.25	14.0442	14	0.996855
Cre03.g182100_4532.1	1782	27.8125	18.3813	13	0.707239
Cre03.g184700_4532.1	1230	19.1875	12.6811	16	1.26172
Cre03.g164850_4532.1	1029	16.0469	10.6054	19	1.79154
Cre03.g177300_4532.1	1254	19.5625	12.9289	7	0.541423
Cre03.g180200_4532.1	1314	20.5	13.5485	8	0.590472
Cre03.g184950_4532.1	1806	28.1875	18.6292	20	1.07359
Cre03.g195600_4532.1	1971	30.7656	20.3331	24	1.18034
Cre03.g203200_4532.1	3930	61.375	40.5628	54	1.33127
Cre03.g194400_4532.1	975	15.2031	10.0478	10	0.995245
Cre03.g195200_4532.1	1086	16.9375	11.194	18	1.608
Cre03.g185600_4532.1	789	12.2969	8.12703	9	1.10742
Cre03.g144484_4532.1	1122	17.5	11.5658	8	0.691696
Cre03.g173250_4532.1	1041	16.2344	10.7293	14	1.30483
Cre03.g199000_4532.1	2250	35.125	23.2142	16	0.689234
Cre03.g160600_4532.1	2364	36.9062	24.3914	18	0.737965
Cre03.g202673_4532.1	1206	18.8125	12.4332	13	1.04559
Cre03.g207750_4532.1	15126	236.312	156.179	218	1.39583
Cre03.g179820_4532.1	405	6.29688	4.16162	4	0.961165
Cre03.g177900_4532.1	1041	16.2344	10.7293	8	0.74562
Cre03.g189100_4532.1	723	11.2656	7.44547	4	0.537239
Cre03.g183650_4532.1	2601	40.6094	26.8388	22	0.819709
Cre03.g800365_4532.1	678	10.5625	6.98077	4	0.573002
Cre03.g198950_4532.1	789	12.2969	8.12703	12	1.47655
Cre03.g164350_4532.1	762	11.875	7.84821	15	1.91126
Cre03.g204100_4532.1	2412	37.6562	24.8871	26	1.04472
Cre03.g188400_4532.1	1917	29.9219	19.7754	25	1.2642
Cre03.g172700_4532.1	3585	55.9844	37.0002	24	0.648646
Cre03.g800414_4532.1	3162	49.375	32.632	36	1.10321
Cre03.g191350_4532.1	7005	109.422	72.3171	56	0.774367
Cre03.g204350_4532.1	882	13.75	9.0874	12	1.32051
Cre03.g206250_4532.1	861	13.4219	8.87054	17	1.91646
Cre03.g200250_4532.1	1041	16.2344	10.7293	13	1.21163
Cre03.g190700_4532.1	3993	62.3594	41.2134	36	0.873502
Cre03.g193850_4532.1	990	15.4375	10.2027	11	1.07815
Cre03.g155900_4532.1	8295	129.578	85.6384	84	0.980868
Cre03.g204129_4532.1	723	11.2656	7.44547	8	1.07448
Cre03.g176150_4532.1	624	9.71875	6.42314	12	1.86825
Cre03.g144104_4532.1	1836	28.6562	18.939	29	1.53123
Cre03.g163200_4532.1	3180	49.6562	32.8179	18	0.548481
Cre03.g205150_4532.1	2637	41.1719	27.2106	43	1.58027
Cre03.g179250_4532.1	1368	21.3438	14.1061	11	0.779803
Cre03.g163000_4532.1	1761	27.4844	18.1645	24	1.32126
Cre03.g203569_4532.1	897	13.9844	9.2423	9	0.973784
Cre03.g203345_4532.1	12315	192.391	127.151	83	0.652766
Cre03.g152850_4532.1	2781	43.4219	28.6976	31	1.08023
Cre03.g146027_4532.1	1113	17.3594	11.4728	26	2.26622
Cre03.g200150_4532.1	1623	25.3281	16.7394	11	0.657132
Cre03.g172400_4532.1	2952	46.0938	30.4634	22	0.722177
Cre03.g205550_4532.1	3864	60.3438	39.8813	34	0.85253
Cre03.g151000_4532.1	1287	20.0781	13.2697	13	0.979678
Cre03.g204353_4532.1	606	9.4375	6.23726	7	1.12229
Cre03.g182400_4532.1	1305	20.3594	13.4555	16	1.1891
Cre03.g197450_4532.1	9054	141.438	93.4763	104	1.11258
Cre03.g201332_4532.1	2118	33.0625	21.8511	26	1.18987
Cre03.g159700_4532.1	1035	16.1406	10.6674	16	1.4999
Cre03.g212081_4532.1	2388	37.2812	24.6392	23	0.93347
Cre03.g169550_4532.1	1044	16.2812	10.7603	16	1.48695
Cre03.g183700_4532.1	8403	131.266	86.7537	68	0.783828
Cre03.g155450_4532.1	2250	35.125	23.2142	24	1.03385
Cre03.g203600_4532.1	1566	24.4375	16.1508	20	1.23833
Cre03.g146167_4532.1	672	10.4688	6.91882	8	1.15627
Cre03.g154050_4532.1	828	12.9062	8.52976	12	1.40684
Cre03.g204400_4532.1	1560	24.3438	16.0888	11	0.683704
Cre03.g144084_4532.1	3171	49.5156	32.725	19	0.580597
Cre03.g170950_4532.1	2019	31.5156	20.8287	18	0.864191
Cre03.g196100_4532.1	1737	27.1094	17.9166	21	1.1721
Cre03.g199647_4532.1	1200	18.7188	12.3713	22	1.77832
Cre03.g152050_4532.1	1932	30.1562	19.9303	14	0.702447
Cre03.g145427_4532.1	924	14.4062	9.52112	10	1.0503
Cre03.g159000_4532.1	5397	84.2969	55.712	49	0.879524
Cre03.g202337_4532.1	996	15.5312	10.2646	4	0.389688
Cre03.g153600_4532.1	2058	32.125	21.2315	18	0.847798
Cre03.g149500_4532.1	1392	21.7188	14.354	16	1.11467
Cre03.g150200_4532.1	1641	25.6094	16.9253	21	1.24075
Cre03.g171461_4532.1	1629	25.4219	16.8014	9	0.535671
Cre03.g172050_4532.1	924	14.4062	9.52112	9	0.945267
Cre03.g181700_4532.1	2121	33.1094	21.882	33	1.50809
Cre03.g165950_4532.1	2268	35.4062	23.4001	24	1.02564
Cre03.g174750_4532.1	942	14.6875	9.70699	5	0.515092
Cre03.g169150_4532.1	2409	37.6094	24.8561	34	1.36787
Cre03.g174900_4532.1	6411	100.141	66.1831	79	1.19366
Cre03.g148950_4532.1	1083	16.8906	11.163	7	0.627069
Cre03.g154700_4532.1	1917	29.9219	19.7754	19	0.960789
Cre03.g144124_4532.1	2637	41.1719	27.2106	15	0.551256
Cre03.g154500_4532.1	2367	36.9531	24.4224	19	0.777975
Cre03.g181650_4532.1	729	11.3594	7.50743	15	1.99802
Cre03.g179000_4532.1	1842	28.75	19.0009	20	1.05258
Cre03.g200543_4532.1	1233	19.2344	12.712	10	0.786656
Cre03.g181150_4532.1	276	4.28125	2.82949	3	1.06026
Cre03.g800397_4532.1	1545	24.1094	15.9339	9	0.564832
Cre03.g800301_4532.1	312	4.84375	3.20124	6	1.87427
Cre03.g190850_4532.1	849	13.2344	8.74662	12	1.37196
Cre03.g196250_4532.1	1851	28.8906	19.0939	14	0.73322
Cre03.g187450_4532.1	810	12.625	8.34388	12	1.43818
Cre03.g162750_4532.1	1512	23.5938	15.5932	29	1.85979
Cre03.g150450_4532.1	1509	23.5469	15.5622	20	1.28517
Cre03.g186100_4532.1	1149	17.9219	11.8446	13	1.09755
Cre03.g180100_4532.1	1755	27.3906	18.1025	13	0.718132
Cre03.g153150_4532.1	8004	125.031	82.6334	84	1.01654
Cre03.g145767_4532.1	4413	68.9219	45.5506	28	0.614701
Cre03.g173200_4532.1	846	13.1875	8.71564	7	0.803154
Cre03.g174200_4532.1	2409	37.6094	24.8561	17	0.683937
Cre03.g144404_4532.1	3324	51.9062	34.3049	21	0.612157
Cre03.g184651_4532.1	1602	25	16.5225	18	1.08942
Cre03.g201552_4532.1	2025	31.6094	20.8907	20	0.957364
Cre03.g149700_4532.1	1758	27.4375	18.1335	17	0.937492
Cre03.g178350_4532.1	474	7.375	4.87415	11	2.2568
Cre03.g146627_4532.1	2016	31.4688	20.7978	27	1.29822
Cre03.g159100_4532.1	873	13.6094	8.99446	14	1.55651
Cre03.g149050_4532.1	1920	29.9688	19.8064	23	1.16124
Cre03.g195250_4532.1	1773	27.6719	18.2884	21	1.14827
Cre03.g154600_4532.1	972	15.1562	10.0168	4	0.399329
Cre03.g191050_4532.1	672	10.4688	6.91882	5	0.722667
Cre03.g150500_4532.1	1407	21.9531	14.5089	15	1.03385
Cre03.g151250_4532.1	1551	24.2031	15.9959	18	1.12529
Cre03.g203550_4532.1	1449	22.6094	14.9426	13	0.869997
Cre03.g155527_4532.1	1038	16.1875	10.6983	20	1.86945
Cre03.g160250_4532.1	4713	73.6094	48.6486	60	1.23334
Cre03.g189550_4532.1	1029	16.0469	10.6054	13	1.22579
Cre03.g146867_4532.1	2310	36.0625	23.8338	37	1.55242
Cre03.g158800_4532.1	963	15.0156	9.92385	10	1.00767
Cre03.g171350_4532.1	1431	22.3281	14.7567	20	1.35532
Cre03.g196000_4532.1	1398	21.8125	14.4159	12	0.832413
Cre03.g146607_4532.1	5208	81.3438	53.7602	36	0.66964
Cre03.g145207_4532.1	684	10.6562	7.04273	7	0.993932
Cre03.g167400_4532.1	954	14.875	9.83091	9	0.915479
Cre03.g161100_4532.1	2253	35.1719	23.2452	18	0.774355
Cre03.g197250_4532.1	3828	59.7812	39.5095	39	0.987104
Cre03.g180800_4532.1	3561	55.6094	36.7523	50	1.36046
Cre03.g146307_4532.1	270	4.1875	2.76753	2	0.722667
Cre03.g174850_4532.1	1467	22.8906	15.1285	20	1.32201
Cre03.g178700_4532.1	4005	62.5469	41.3373	25	0.60478
Cre03.g163050_4532.1	3285	51.2969	33.9022	46	1.35684
Cre03.g201550_4532.1	2220	34.6562	22.9044	24	1.04783
Cre03.g150251_4532.1	6261	97.7969	64.6341	34	0.526038
Cre03.g167450_4532.1	1533	23.9219	15.81	13	0.822264
Cre03.g164250_4532.1	6285	98.1719	64.882	63	0.970994
Cre03.g164150_4532.1	1002	15.625	10.3266	7	0.677862
Cre03.g185450_4532.1	4230	66.0625	43.6608	39	0.893249
Cre03.g172000_4532.1	969	15.1094	9.98581	15	1.50213
Cre03.g207200_4532.1	1953	30.4844	20.1472	24	1.19123
Cre03.g145847_4532.1	1803	28.1406	18.5982	13	0.698993
Cre03.g165150_4532.1	741	11.5469	7.63135	4	0.524154
Cre03.g211073_4532.1	2070	32.3125	21.3554	16	0.749225
Cre03.g193800_4532.1	1977	30.8594	20.395	15	0.735474
Cre03.g176000_4532.1	1098	17.125	11.3179	6	0.530132
Cre03.g151100_4532.1	1863	29.0781	19.2178	20	1.0407
Cre03.g183550_4532.1	1257	19.6094	12.9599	14	1.08026
Cre03.g198050_4532.1	2568	40.0938	26.498	33	1.24538
Cre03.g144304_4532.1	1215	18.9531	12.5262	17	1.35716
Cre03.g183500_4532.1	696	10.8438	7.16665	11	1.53489
Cre03.g200650_4532.1	1245	19.4219	12.836	16	1.2465
Cre03.g156150_4532.1	2733	42.6719	28.2019	31	1.09922
Cre03.g205900_4532.1	1173	18.2969	12.0924	14	1.15775
Cre03.g205050_4532.1	984	15.3438	10.1407	4	0.39445
Cre03.g159750_4532.1	2307	36.0156	23.8028	22	0.924261
Cre03.g145267_4532.1	1662	25.9375	17.1421	24	1.40006
Cre03.g170850_4532.1	1998	31.1875	20.6119	31	1.50399
Cre03.g202449_4532.1	6216	97.0938	64.1694	44	0.685685
Cre03.g193350_4532.1	906	14.125	9.33524	14	1.49969
Cre03.g146287_4532.1	1326	20.6875	13.6724	19	1.38966
Cre03.g149350_4532.1	5187	81.0156	53.5434	74	1.38206
Cre03.g169400_4532.1	987	15.3906	10.1717	8	0.786497
Cre03.g206850_4532.1	819	12.7656	8.43682	11	1.30381
Cre03.g172850_4532.1	1191	18.5781	12.2783	10	0.814444
Cre03.g186200_4532.1	1392	21.7188	14.354	13	0.905673
Cre03.g152550_4532.1	6123	95.6406	63.2091	52	0.822667
Cre03.g207050_4532.1	327	5.07812	3.35614	7	2.08573
Cre03.g203500_4532.1	2889	45.1094	29.8129	33	1.1069
Cre03.g170550_4532.1	2520	39.3438	26.0024	33	1.26912
Cre03.g171550_4532.1	837	13.0469	8.6227	13	1.50765
Cre03.g187250_4532.1	489	7.60938	5.02905	6	1.19307
Cre03.g177950_4532.1	8106	126.625	83.6867	71	0.848403
Cre03.g161363_4532.1	2310	36.0625	23.8338	17	0.713274
Cre03.g169900_4532.1	903	14.0781	9.30426	3	0.322433
Cre03.g186000_4532.1	1011	15.7656	10.4195	8	0.767789
Cre03.g195700_4532.1	1488	23.2188	15.3453	17	1.10783
Cre03.g206000_4532.1	954	14.875	9.83091	14	1.42408
Cre03.g173800_4532.1	1416	22.0938	14.6018	8	0.547878
Cre03.g211409_4532.1	1551	24.2031	15.9959	6	0.375096
Cre03.g165850_4532.1	2094	32.6875	21.6032	18	0.833209
Cre03.g170800_4532.1	894	13.9375	9.21132	10	1.08562
Cre03.g213313_4532.1	966	15.0625	9.95483	5	0.502269
Cre03.g205650_4532.1	1875	29.2656	19.3417	15	0.775526
Cre03.g164900_4532.1	2703	42.2031	27.8921	38	1.36239
Cre03.g175300_4532.1	801	12.4844	8.25095	7	0.848388
Cre03.g181050_4532.1	3876	60.5312	40.0052	44	1.09986
Cre03.g153400_4532.1	6030	94.1875	62.2487	39	0.626519
Cre03.g144031_4532.1	1533	23.9219	15.81	14	0.885515
Cre03.g184900_4532.1	5187	81.0156	53.5434	52	0.971175
Cre03.g152150_4532.1	1350	21.0625	13.9202	12	0.862054
Cre03.g205800_4532.1	1845	28.7969	19.0319	14	0.735607
Cre03.g144627_4532.1	1401	21.8594	14.4469	16	1.1075
Cre03.g190650_4532.1	3828	59.7812	39.5095	47	1.18959
Cre03.g158150_4532.1	3201	49.9844	33.0348	32	0.968677
Cre03.g154800_4532.1	1821	28.4219	18.7841	18	0.958259
Cre03.g800420_4532.1	576	8.96875	5.92746	7	1.18094
Cre03.g156050_4532.1	810	12.625	8.34388	12	1.43818
Cre03.g196400_4532.1	2553	39.8594	26.3431	25	0.949014
Cre03.g145547_4532.1	867	13.5156	8.9325	15	1.67926
Cre03.g166050_4532.1	1434	22.375	14.7877	8	0.540991
Cre03.g157600_4532.1	4386	68.5	45.2718	59	1.30324
Cre03.g146227_4532.1	3000	46.8438	30.9591	40	1.29203
Cre03.g182500_4532.1	2241	34.9844	23.1212	16	0.692005
Cre03.g183200_4532.1	5790	90.4375	59.7703	52	0.869997
Cre03.g174672_4532.1	1773	27.6719	18.2884	13	0.710833
Cre03.g146207_4532.1	1209	18.8594	12.4642	21	1.68483
Cre03.g182300_4532.1	1380	21.5312	14.23	16	1.12438
Cre03.g145967_4532.1	1332	20.7812	13.7344	9	0.655291
Cre03.g145307_4532.1	456	7.09375	4.68827	6	1.27979
Cre03.g175851_4532.1	3177	49.6094	32.7869	33	1.0065
Cre03.g184300_4532.1	2094	32.6875	21.6032	14	0.648051
Cre03.g159650_4532.1	2142	33.4375	22.0989	21	0.950273
Cre03.g173300_4532.1	1548	24.1562	15.9649	22	1.37802
Cre03.g210177_4532.1	516	8.03125	5.30787	17	3.20279
Cre03.g800331_4532.1	561	8.73438	5.77256	7	1.21263
Cre03.g162100_4532.1	963	15.0156	9.92385	7	0.705371
Cre03.g144064_4532.1	504	7.84375	5.18395	3	0.578709
Cre03.g157100_4532.1	1839	28.7031	18.9699	22	1.15973
Cre03.g208161_4532.1	2664	41.5938	27.4894	30	1.09133
Cre03.g167200_4532.1	9756	152.406	100.726	122	1.21121
Cre03.g176350_4532.1	1314	20.5	13.5485	9	0.664281
Cre03.g165550_4532.1	2616	40.8438	26.9937	22	0.815005
Cre03.g800410_4532.1	504	7.84375	5.18395	4	0.771613
Cre03.g183400_4532.1	702	10.9375	7.22861	8	1.10671
Cre03.g158000_4532.1	1392	21.7188	14.354	18	1.25401
Cre03.g209841_4532.1	477	7.42188	4.90513	4	0.815473
Cre03.g159550_4532.1	8346	130.375	86.1651	80	0.92845
Cre03.g207800_4532.1	1272	19.8438	13.1148	20	1.525
Cre03.g145467_4532.1	1116	17.4062	11.5038	11	0.956204
Cre03.g171600_4532.1	1452	22.6562	14.9736	13	0.868197
Cre03.g176866_4532.1	2196	34.2812	22.6565	12	0.529648
Cre03.g187100_4532.1	2487	38.8281	25.6616	15	0.584532
Cre03.g165100_4532.1	456	7.09375	4.68827	5	1.06649
Cre03.g146507_4532.1	1686	26.3125	17.39	17	0.977575
Cre03.g172200_4532.1	1434	22.375	14.7877	14	0.946734
Cre03.g164500_4532.1	1212	18.9062	12.4952	11	0.88034
Cre03.g162150_4532.1	6126	95.6875	63.24	47	0.7432
Cre03.g157800_4532.1	750	11.6875	7.72429	5	0.647309
Cre03.g191450_4532.1	1695	26.4531	17.4829	12	0.686384
Cre03.g210401_4532.1	1077	16.7969	11.1011	9	0.810732
Cre03.g172350_4532.1	1446	22.5625	14.9116	18	1.20711
Cre03.g144324_4532.1	2775	43.3281	28.6356	24	0.838117
Cre03.g203700_4532.1	5205	81.2969	53.7292	56	1.04226
Cre03.g178550_4532.1	1392	21.7188	14.354	18	1.25401
Cre03.g155700_4532.1	8751	136.703	90.3473	104	1.15111
Cre03.g191250_4532.1	1053	16.4219	10.8532	7	0.644968
Cre03.g156700_4532.1	4707	73.5156	48.5866	42	0.864436
Cre03.g203050_4532.1	3699	57.7656	38.1774	39	1.02155
Cre03.g194800_4532.1	1296	20.2188	13.3626	15	1.12254
Cre03.g211185_4532.1	2199	34.3281	22.6875	20	0.881542
Cre03.g168700_4532.1	993	15.4844	10.2337	13	1.27032
Cre03.g206650_4532.1	1890	29.5	19.4966	26	1.33357
Cre03.g185650_4532.1	2721	42.4844	28.078	22	0.783532
Cre03.g202400_4532.1	1038	16.1875	10.6983	15	1.40209
Cre03.g194650_4532.1	1941	30.2969	20.0233	17	0.849013
Cre03.g161000_4532.1	1512	23.5938	15.5932	13	0.833699
Cre03.g181000_4532.1	1041	16.2344	10.7293	14	1.30483
Cre03.g197700_4532.1	5757	89.9219	59.4295	56	0.942293
Cre03.g202350_4532.1	10443	163.141	107.82	118	1.09442
Cre03.g162000_4532.1	1041	16.2344	10.7293	16	1.49124
Cre03.g187800_4532.1	798	12.4375	8.21997	10	1.21655
Cre03.g153100_4532.1	1422	22.1875	14.6638	20	1.36391
Cre03.g159254_4532.1	1620	25.2812	16.7084	30	1.7955
Cre03.g162366_4532.1	2505	39.1094	25.8475	44	1.7023
Cre03.g150600_4532.1	1776	27.7188	18.3194	15	0.818805
Cre03.g202100_4532.1	4029	62.9219	41.5852	48	1.15426
Cre03.g172800_4532.1	3249	50.7344	33.5304	38	1.1333
Cre03.g150850_4532.1	1728	26.9688	17.8237	19	1.066
Cre03.g194700_4532.1	3864	60.3438	39.8813	32	0.802381
Cre03.g171250_4532.1	6633	103.609	68.4756	58	0.847017
Cre03.g182600_4532.1	936	14.5938	9.64504	12	1.24416
Cre03.g153250_4532.1	2196	34.2812	22.6565	33	1.45653
Cre03.g178950_4532.1	3012	47.0312	31.083	33	1.06167
Cre03.g160100_4532.1	912	14.2188	9.3972	11	1.17056
Cre03.g183800_4532.1	1464	22.8438	15.0975	13	0.861071
Cre03.g185000_4532.1	8811	137.641	90.9669	63	0.692559
Cre03.g198750_4532.1	5382	84.0625	55.5571	43	0.773979
Cre03.g143827_4532.1	5121	79.9844	52.8618	53	1.00261
Cre03.g191650_4532.1	4227	66.0156	43.6298	50	1.146
Cre03.g144544_4532.1	3480	54.3438	35.9159	31	0.863128
Cre03.g146127_4532.1	1038	16.1875	10.6983	8	0.747779
Cre03.g190750_4532.1	810	12.625	8.34388	7	0.838938
Cre03.g145887_4532.1	1083	16.8906	11.163	14	1.25414
Cre03.g160150_4532.1	1293	20.1719	13.3316	13	0.975125
Cre03.g199950_4532.1	2004	31.2812	20.6738	23	1.11252
Cre03.g157900_4532.1	3258	50.875	33.6234	38	1.13017
Cre03.g194250_4532.1	720	11.2188	7.41449	10	1.34871
Cre03.g162050_4532.1	2610	40.75	26.9317	28	1.03967
Cre03.g207502_4532.1	1011	15.7656	10.4195	15	1.4396
Cre03.g148900_4532.1	5592	87.3438	57.7256	78	1.35122
Cre03.g157650_4532.1	1836	28.6562	18.939	12	0.633614
Cre03.g187850_4532.1	801	12.4844	8.25095	7	0.848388
Cre03.g196150_4532.1	996	15.5312	10.2646	12	1.16906
Cre03.g208721_4532.1	3528	55.0938	36.4116	23	0.631668
Cre03.g197600_4532.1	2097	32.7344	21.6342	26	1.2018
Cre03.g163350_4532.1	2070	32.3125	21.3554	16	0.749225
Cre03.g144204_4532.1	648	10.0938	6.67098	11	1.64893
Cre03.g156850_4532.1	5403	84.3906	55.7739	75	1.34471
Cre03.g159150_4532.1	2859	44.6406	29.5031	36	1.22021
Cre03.g181250_4532.1	906	14.125	9.33524	2	0.214242
Cre03.g170350_4532.1	1374	21.4375	14.1681	20	1.41162
Cre03.g162500_4532.1	801	12.4844	8.25095	8	0.969586
Cre03.g200000_4532.1	513	7.98438	5.27689	4	0.758023
Cre03.g800408_4532.1	636	9.90625	6.54706	2	0.305481
Cre03.g201100_4532.1	3549	55.4219	36.6284	44	1.20125
Cre03.g185250_4532.1	2097	32.7344	21.6342	28	1.29425
Cre03.g199087_4532.1	2553	39.8594	26.3431	30	1.13882
Cre03.g205250_4532.1	2028	31.6562	20.9217	21	1.00374
Cre03.g144224_4532.1	1776	27.7188	18.3194	16	0.873392
Cre03.g157300_4532.1	903	14.0781	9.30426	10	1.07478
Cre03.g145747_4532.1	1236	19.2812	12.743	14	1.09864
Cre03.g145407_4532.1	6420	100.281	66.2761	62	0.935481
Cre03.g200550_4532.1	1794	28	18.5052	17	0.918658
Cre03.g182700_4532.1	4482	70	46.2631	74	1.59955
Cre03.g165600_4532.1	1440	22.4688	14.8496	10	0.673417
Cre03.g175250_4532.1	1386	21.625	14.292	20	1.39938
Cre03.g185150_4532.1	1035	16.1406	10.6674	12	1.12493
Cre03.g144707_4532.1	2238	34.9375	23.0903	10	0.433083
Cre03.g148850_4532.1	2961	46.2344	30.5564	31	1.01452
Cre03.g145567_4532.1	1002	15.625	10.3266	6	0.581024
Cre03.g161950_4532.1	2232	34.8438	23.0283	14	0.607948
Cre03.g199600_4532.1	1587	24.7656	16.3676	13	0.79425
Cre03.g152100_4532.1	3564	55.6562	36.7833	30	0.815587
Cre03.g157725_4532.1	960	14.9688	9.89287	10	1.01083
Cre03.g204050_4532.1	2316	36.1562	23.8957	24	1.00436
Cre03.g210625_4532.1	5355	83.6406	55.2782	42	0.759793
Cre03.g160200_4532.1	894	13.9375	9.21132	20	2.17124
Cre03.g153750_4532.1	2328	36.3438	24.0196	23	0.957549
Cre03.g179941_4532.1	672	10.4688	6.91882	7	1.01173
Cre03.g175200_4532.1	2397	37.4219	24.7322	19	0.76823
Cre03.g193750_4532.1	1260	19.6562	12.9909	13	1.0007
Cre03.g193250_4532.1	723	11.2656	7.44547	5	0.671549
Cre03.g187650_4532.1	1725	26.9219	17.7927	7	0.393419
Cre03.g194567_4532.1	492	7.65625	5.06003	10	1.97627
Cre03.g171751_4532.1	2877	44.9219	29.6889	34	1.14521
Cre03.g155001_4532.1	3234	50.5	33.3755	25	0.749052
Cre03.g145667_4532.1	3297	51.4844	34.0261	40	1.17557
Cre03.g167250_4532.1	1542	24.0625	15.9029	12	0.754577
Cre03.g148150_4532.1	3555	55.5156	36.6904	35	0.953929
Cre03.g169650_4532.1	3099	48.3906	31.9814	24	0.750435
Cre03.g145827_4532.1	5094	79.5625	52.583	38	0.722667
Cre03.g166300_4532.1	216	3.34375	2.20989	2	0.905022
Cre03.g171900_4532.1	1608	25.0938	16.5845	20	1.20595
Cre03.g157050_4532.1	3651	57.0156	37.6817	32	0.849218
Cre03.g199450_4532.1	1104	17.2188	11.3799	14	1.23024
Cre03.g191200_4532.1	5544	86.5938	57.23	44	0.768828
Cre03.g207650_4532.1	1083	16.8906	11.163	17	1.52288
Cre03.g168500_4532.1	762	11.875	7.84821	12	1.52901
Cre03.g181450_4532.1	2040	31.8438	21.0456	15	0.712738
Cre03.g203250_4532.1	3870	60.4375	39.9433	50	1.25178
Cre03.g193400_4532.1	2541	39.6719	26.2192	22	0.839079
Cre03.g800411_4532.1	2724	42.5312	28.109	31	1.10285
Cre03.g207250_4532.1	1734	27.0625	17.8857	19	1.0623
Cre03.g179400_4532.1	1506	23.5	15.5312	12	0.772639
Cre03.g153800_4532.1	1233	19.2344	12.712	21	1.65198
Cre03.g206700_4532.1	5142	80.3125	53.0787	89	1.67676
Cre03.g189500_4532.1	657	10.2344	6.76392	4	0.591373
Cre03.g193500_4532.1	3354	52.375	34.6147	24	0.693346
Cre03.g172550_4532.1	1038	16.1875	10.6983	14	1.30861
Cre03.g195550_4532.1	3081	48.1094	31.7956	31	0.974979
Cre03.g165186_4532.1	897	13.9844	9.2423	10	1.08198
Cre03.g160400_4532.1	2241	34.9844	23.1212	26	1.12451
Cre03.g162601_4532.1	933	14.5469	9.61406	15	1.56022
Cre03.g154400_4532.1	2505	39.1094	25.8475	20	0.773771
Cre03.g159200_4532.1	3954	61.75	40.8107	32	0.784108
Cre03.g202550_4532.1	2064	32.2188	21.2934	30	1.40889
Cre03.g197750_4532.1	603	9.39062	6.20628	1	0.161127
Cre03.g199423_4532.1	1248	19.4688	12.8669	10	0.777186
Cre03.g182050_4532.1	2040	31.8438	21.0456	23	1.09287
Cre03.g207950_4532.1	1986	31	20.488	17	0.829756
Cre03.g166850_4532.1	8958	139.938	92.4849	84	0.908256
Cre03.g151550_4532.1	5736	89.5938	59.2127	64	1.08085
Cre03.g197100_4532.1	1437	22.4219	14.8187	18	1.21468
Cre03.g148100_4532.1	876	13.6562	9.02544	11	1.21878
Cre03.g173450_4532.1	2079	32.4531	21.4483	30	1.39871
Cre03.g190800_4532.1	801	12.4844	8.25095	14	1.69678
Cre03.g196950_4532.1	1893	29.5469	19.5276	25	1.28024
Cre03.g201103_4532.1	3114	48.625	32.1363	23	0.7157
Cre03.g201439_4532.1	1233	19.2344	12.712	6	0.471994
Cre03.g204900_4532.1	1680	26.2188	17.328	17	0.98107
Cre03.g170150_4532.1	2190	34.1875	22.5946	26	1.15072
Cre03.g169450_4532.1	1677	26.1719	17.297	14	0.809387
Cre03.g196200_4532.1	969	15.1094	9.98581	9	0.901279
Cre03.g174600_4532.1	816	12.7188	8.40584	10	1.18965
Cre03.g145487_4532.1	2121	33.1094	21.882	17	0.776893
Cre03.g197550_4532.1	1626	25.375	16.7704	14	0.834805
Cre03.g209617_4532.1	2823	44.0781	29.1313	34	1.16713
Cre03.g199750_4532.1	2136	33.3438	22.0369	24	1.08908
Cre03.g205025_4532.1	1131	17.6406	11.6587	9	0.771954
Cre03.g144747_4532.1	4167	65.0781	43.0102	52	1.20901
Cre03.g197850_4532.1	891	13.8906	9.18034	11	1.19821
Cre03.g153850_4532.1	1128	17.5938	11.6277	21	1.80603
Cre03.g172650_4532.1	1464	22.8438	15.0975	18	1.19225
Cre03.g145247_4532.1	672	10.4688	6.91882	4	0.578134
Cre03.g159500_4532.1	1629	25.4219	16.8014	20	1.19038
Cre03.g193050_4532.1	1866	29.125	19.2488	14	0.727319
Cre03.g143807_4532.1	705	10.9844	7.25959	5	0.688744
Cre03.g190400_4532.1	612	9.53125	6.29922	4	0.634999
Cre03.g174050_4532.1	4494	70.1875	46.387	48	1.03477
Cre03.g155350_4532.1	2409	37.6094	24.8561	18	0.724168
Cre03.g144727_4532.1	1281	19.9844	13.2077	10	0.757134
Cre03.g167300_4532.1	1770	27.625	18.2574	13	0.71204
Cre03.g194600_4532.1	1755	27.3906	18.1025	25	1.38102
Cre03.g189300_4532.1	945	14.7344	9.73797	3	0.308072
Cre03.g152650_4532.1	1407	21.9531	14.5089	12	0.827081
Cre03.g182950_4532.1	2115	33.0156	21.8201	28	1.28322
Cre03.g173550_4532.1	1230	19.1875	12.6811	15	1.18287
Cre03.g188900_4532.1	324	5.03125	3.32516	4	1.20295
Cre03.g800388_4532.1	387	6.01562	3.97574	4	1.0061
Cre03.g185950_4532.1	2970	46.375	30.6493	33	1.0767
Cre03.g187150_4532.1	1725	26.9219	17.7927	23	1.29266
Cre03.g175750_4532.1	1647	25.7031	16.9872	23	1.35396
Cre03.g164000_4532.1	924	14.4062	9.52112	3	0.315089
Cre03.g145987_4532.1	5988	93.5312	61.815	64	1.03535
Cre03.g185050_4532.1	1449	22.6094	14.9426	28	1.87384
Cre03.g175850_4532.1	1644	25.6562	16.9563	7	0.412827
Cre03.g188950_4532.1	1254	19.5625	12.9289	17	1.31488
Cre03.g156600_4532.1	897	13.9844	9.2423	19	2.05577
Cre03.g187400_4532.1	8379	130.891	86.5058	79	0.913233
Cre03.g800391_4532.1	1245	19.4219	12.836	8	0.623249
Cre03.g156200_4532.1	1866	29.125	19.2488	10	0.519514
Cre03.g158464_4532.1	5856	91.4688	60.4519	70	1.15795
Cre03.g200400_4532.1	804	12.5312	8.28193	6	0.724469
Cre03.g205249_4532.1	2499	39.0156	25.7855	15	0.581722
Cre03.g187000_4532.1	3477	54.2969	35.8849	35	0.975341
Cre03.g176250_4532.1	1056	16.4688	10.8842	22	2.02127
Cre03.g143907_4532.1	1590	24.8125	16.3986	11	0.670788
Cre03.g182800_4532.1	1467	22.8906	15.1285	23	1.52031
Cre03.g144524_4532.1	4230	66.0625	43.6608	39	0.893249
Cre03.g180300_4532.1	2151	33.5781	22.1918	20	0.901232
Cre03.g171000_4532.1	3006	46.9375	31.0211	30	0.967084
Cre03.g204750_4532.1	1524	23.7812	15.7171	16	1.018
Cre03.g146087_4532.1	1905	29.7344	19.6515	13	0.661527
Cre03.g157751_4532.1	3096	48.3438	31.9505	33	1.03285
Cre03.g800418_4532.1	1491	23.2656	15.3763	23	1.49581
Cre03.g800401_4532.1	801	12.4844	8.25095	7	0.848388
Cre03.g199311_4532.1	3054	47.6875	31.5168	36	1.14225
Cre03.g157450_4532.1	396	6.15625	4.06868	7	1.72046
Cre03.g161500_4532.1	1026	16	10.5744	21	1.98592
Cre03.g175584_4532.1	600	9.34375	6.1753	7	1.13355
Cre03.g212865_4532.1	3159	49.3281	32.601	19	0.582803
Cre03.g165050_4532.1	3183	49.7031	32.8489	35	1.06549
Cre03.g179500_4532.1	1290	20.125	13.3006	13	0.977396
Cre03.g201776_4532.1	801	12.4844	8.25095	9	1.09078
Cre03.g200750_4532.1	5535	86.4531	57.137	73	1.27763
Cre03.g800413_4532.1	906	14.125	9.33524	11	1.17833
Cre03.g171300_4532.1	1155	18.0156	11.9066	12	1.00785
Cre03.g154250_4532.1	3450	53.875	35.6061	55	1.54468
Cre03.g181400_4532.1	2994	46.75	30.8972	32	1.03569
Cre03.g205450_4532.1	1140	17.7812	11.7517	15	1.27642
Cre03.g153050_4532.1	3714	58	38.3323	59	1.53917
Cre03.g176050_4532.1	1071	16.7031	11.0391	13	1.17763
Cre03.g182551_4532.1	438	6.8125	4.50239	4	0.888416
Cre03.g169750_4532.1	1821	28.4219	18.7841	16	0.851786
Cre03.g800400_4532.1	663	10.3281	6.82588	7	1.02551
Cre03.g206800_4532.1	1803	28.1406	18.5982	19	1.0216
Cre03.g177650_4532.1	8124	126.906	83.8726	78	0.929982
Cre03.g165300_4532.1	1263	19.7031	13.0218	9	0.691147
Cre03.g194900_4532.1	7449	116.359	76.9021	71	0.923252
Cre03.g158200_4532.1	1629	25.4219	16.8014	15	0.892785
Cre03.g153000_4532.1	1890	29.5	19.4966	24	1.23098
Cre03.g168350_4532.1	2208	34.4688	22.7805	7	0.307281
Cre03.g182650_4532.1	1809	28.2344	18.6601	17	0.911032
Cre03.g166750_4532.1	1827	28.5156	18.846	21	1.11429
Cre03.g193450_4532.1	2889	45.1094	29.8129	24	0.805022
Cre03.g166700_4532.1	7788	121.656	80.4028	73	0.907928
Cre03.g171950_4532.1	3666	57.25	37.8366	42	1.11004
Cre03.g161400_4532.1	1347	21.0156	13.8893	13	0.935975
Cre03.g194535_4532.1	558	8.6875	5.74158	5	0.87084
Cre03.g189350_4532.1	531	8.26562	5.46277	8	1.46446
Cre03.g159400_4532.1	1410	22	14.5398	12	0.825319
Cre03.g146687_4532.1	768	11.9688	7.91017	3	0.379259
Cre03.g186600_4532.1	1314	20.5	13.5485	8	0.590472
Cre03.g163700_4532.1	2643	41.2656	27.2725	12	0.440003
Cre03.g146267_4532.1	2607	40.7031	26.9008	39	1.44977
Cre03.g180450_4532.1	1905	29.7344	19.6515	24	1.22128
Cre03.g150700_4532.1	1869	29.1719	19.2797	23	1.19296
Cre03.g144907_4532.1	1428	22.2812	14.7257	10	0.679084
Cre03.g148800_4532.1	1188	18.5312	12.2473	13	1.06146
Cre03.g167550_4532.1	7557	118.047	78.0174	81	1.03823
Cre03.g206600_4532.1	1815	28.3281	18.7221	37	1.97627
Cre03.g206033_4532.1	2262	35.3125	23.3381	20	0.856968
Cre03.g178300_4532.1	1116	17.4062	11.5038	11	0.956204
Cre03.g169300_4532.1	2283	35.6406	23.555	29	1.23116
Cre03.g168400_4532.1	3453	53.9219	35.6371	36	1.01018
Cre03.g205000_4532.1	2628	41.0312	27.1176	12	0.442517
Cre03.g180550_4532.1	1716	26.7812	17.6998	24	1.35595
Cre03.g176800_4532.1	2082	32.5	21.4793	15	0.698347
Cre03.g178250_4532.1	465	7.23438	4.78121	6	1.25491
Cre03.g198200_4532.1	10368	161.969	107.045	168	1.56943
Cre03.g163300_4532.1	3606	56.3125	37.217	27	0.725474
Cre03.g199050_4532.1	2706	42.25	27.9231	26	0.931129
Cre03.g158850_4532.1	2769	43.2344	28.5737	25	0.874931
Cre03.g189950_4532.1	1734	27.0625	17.8857	21	1.17413
Cre03.g168150_4532.1	1626	25.375	16.7704	21	1.25221
Cre03.g209281_4532.1	4188	65.4062	43.2271	27	0.624608
Cre03.g800424_4532.1	885	13.7969	9.11838	10	1.09669
Cre03.g800317_4532.1	1767	27.5781	18.2264	21	1.15217
Cre03.g181800_4532.1	309	4.79688	3.17026	3	0.946294
Cre03.g145027_4532.1	1923	30.0156	19.8374	17	0.856968
Cre03.g164050_4532.1	4017	62.7344	41.4613	27	0.65121
Cre03.g155650_4532.1	687	10.7031	7.07371	4	0.565474
Cre03.g145087_4532.1	1923	30.0156	19.8374	29	1.46189
Cre03.g151450_4532.1	1215	18.9531	12.5262	8	0.638664
Cre03.g162850_4532.1	510	7.9375	5.24591	6	1.14375
Cre03.g165750_4532.1	4605	71.9219	47.5333	53	1.11501
Cre03.g188250_4532.1	1545	24.1094	15.9339	17	1.06691
Cre03.g145227_4532.1	1824	28.4688	18.815	9	0.478341
Cre03.g163450_4532.1	1023	15.9531	10.5434	11	1.0433
Cre03.g195850_4532.1	729	11.3594	7.50743	6	0.799208
Cre03.g199800_4532.1	1494	23.3125	15.4073	17	1.10338
Cre03.g202500_4532.1	1500	23.4062	15.4692	23	1.48682
Cre03.g210513_4532.1	1308	20.4062	13.4865	8	0.593185
Cre03.g156500_4532.1	1422	22.1875	14.6638	9	0.613758
Cre03.g145587_4532.1	597	9.29688	6.14432	6	0.976511
Cre03.g200655_4532.1	3519	54.9531	36.3186	18	0.495614
Cre03.g192750_4532.1	1440	22.4688	14.8496	16	1.07747
Cre03.g163250_4532.1	1206	18.8125	12.4332	4	0.321719
Cre03.g156250_4532.1	702	10.9375	7.22861	14	1.93675
Cre03.g160800_4532.1	1707	26.6406	17.6068	22	1.24951
Cre03.g180250_4532.1	1524	23.7812	15.7171	22	1.39975
Cre03.g169500_4532.1	3459	54.0156	35.699	48	1.34457
Cre03.g174350_4532.1	1299	20.2656	13.3936	12	0.895951
Cre03.g173750_4532.1	3051	47.6406	31.4858	30	0.952811
Cre03.g800291_4532.1	1107	17.2656	11.4109	12	1.05163
Cre03.g187350_4532.1	1599	24.9531	16.4916	13	0.788282
Cre03.g184750_4532.1	993	15.4844	10.2337	12	1.1726
Cre03.g199150_4532.1	882	13.75	9.0874	7	0.770297
Cre03.g196500_4532.1	1341	20.9219	13.8273	26	1.88034
Cre03.g202600_4532.1	1920	29.9688	19.8064	25	1.26222
Cre03.g157400_4532.1	5436	84.9062	56.1147	56	0.997956
Cre03.g213425_4532.1	471	7.32812	4.84317	4	0.825905
Cre03.g152950_4532.1	2160	33.7188	22.2848	24	1.07697
Cre03.g186850_4532.1	6864	107.219	70.8611	51	0.719718
Cre03.g207400_4532.1	2154	33.625	22.2228	21	0.944975
Cre03.g181300_4532.1	1539	24.0156	15.872	15	0.945062
Cre03.g205697_4532.1	3459	54.0156	35.699	50	1.4006
Cre03.g146247_4532.1	564	8.78125	5.80354	8	1.37847
Cre03.g156750_4532.1	1611	25.1406	16.6155	26	1.56481
Cre03.g196850_4532.1	1575	24.5781	16.2437	11	0.677185
Cre03.g181500_4532.1	1755	27.3906	18.1025	19	1.04958
Cre03.g188500_4532.1	600	9.34375	6.1753	10	1.61935
Cre03.g146487_4532.1	3228	50.4062	33.3136	40	1.20071
Cre03.g198500_4532.1	2247	35.0781	23.1832	28	1.20777
Cre03.g154850_4532.1	837	13.0469	8.6227	9	1.04376
Cre03.g204601_4532.1	1041	16.2344	10.7293	13	1.21163
Cre03.g172250_4532.1	3141	49.0469	32.4152	36	1.11059
Cre03.g800348_4532.1	3237	50.5469	33.4065	29	0.868094
Cre03.g184350_4532.1	3066	47.875	31.6407	23	0.726912
Cre03.g173700_4532.1	3702	57.8125	38.2084	36	0.942202
Cre03.g800364_4532.1	555	8.64062	5.7106	6	1.05068
Cre03.g195750_4532.1	1980	30.9062	20.426	14	0.685401
Cre03.g194950_4532.1	2259	35.2656	23.3071	24	1.02973
Cre03.g145127_4532.1	13512	211.094	139.512	169	1.21136
Cre03.g184050_4532.1	1068	16.6562	11.0081	9	0.817576
Cre03.g172900_4532.1	831	12.9531	8.56074	5	0.584061
Cre03.g156350_4532.1	2658	41.5	27.4274	31	1.13026
Cre03.g207000_4532.1	777	12.1094	8.00311	6	0.749709
Cre03.g179350_4532.1	1503	23.4531	15.5002	20	1.2903
Cre03.g151400_4532.1	7263	113.453	74.9814	63	0.840209
Cre03.g149800_4532.1	6828	106.656	70.4893	95	1.34772
Cre03.g159950_4532.1	2271	35.4531	23.431	22	0.938926
Cre03.g201700_4532.1	3270	51.0625	33.7473	31	0.918592
Cre03.g193000_4532.1	801	12.4844	8.25095	12	1.45438
Cre03.g204650_4532.1	429	6.67188	4.40945	3	0.680356
Cre03.g187700_4532.1	9474	148	97.8135	57	0.582742
Cre03.g203750_4532.1	2916	45.5312	30.0917	23	0.764331
Cre03.g161900_4532.1	1053	16.4219	10.8532	14	1.28994
Cre03.g201327_4532.1	909	14.1719	9.36622	5	0.533833
Cre03.g206550_4532.1	873	13.6094	8.99446	11	1.22298
Cre03.g175700_4532.1	2052	32.0312	21.1695	18	0.850279
Cre03.g158500_4532.1	2322	36.25	23.9577	25	1.04351
Cre03.g202950_4532.1	1074	16.75	11.0701	20	1.80667
Cre03.g203850_4532.1	1389	21.6719	14.323	15	1.04727
Cre03.g210961_4532.1	909	14.1719	9.36622	13	1.38797
Cre03.g182200_4532.1	8247	128.828	85.1427	104	1.22148
Cre03.g146527_4532.1	1995	31.1406	20.5809	9	0.437299
Cre03.g206200_4532.1	10473	163.609	108.13	117	1.08203
Cre03.g172950_4532.1	1731	27.0156	17.8547	20	1.12015
Cre03.g199100_4532.1	2394	37.375	24.7012	23	0.931129
Cre03.g204150_4532.1	2298	35.875	23.7099	23	0.970061
Cre03.g183150_4532.1	2094	32.6875	21.6032	28	1.2961
Cre03.g168200_4532.1	3324	51.9062	34.3049	33	0.961961
Cre03.g172750_4532.1	4104	64.0938	42.3597	50	1.18037
Cre03.g212417_4532.1	1926	30.0625	19.8684	19	0.956294
Cre03.g178400_4532.1	1560	24.3438	16.0888	12	0.745859
Cre03.g176600_4532.1	1203	18.7656	12.4022	8	0.645045
Cre03.g171179_4532.1	2505	39.1094	25.8475	22	0.851148
Cre03.g177500_4532.1	585	9.10938	6.0204	8	1.32881
Cre03.g152600_4532.1	1821	28.4219	18.7841	21	1.11797
Cre03.g155051_4532.1	1851	28.8906	19.0939	24	1.25695
Cre03.g171100_4532.1	771	12.0156	7.94115	18	2.26667
Cre03.g144384_4532.1	330	5.125	3.38712	6	1.77142
Cre03.g179450_4532.1	1719	26.8281	17.7308	19	1.07158
Cre03.g177450_4532.1	1371	21.3906	14.1371	15	1.06104
Cre03.g173600_4532.1	4137	64.6094	42.7005	66	1.54565
Cre03.g173500_4532.1	1998	31.1875	20.6119	13	0.630704
Cre03.g168000_4532.1	2871	44.8281	29.627	24	0.810072
Cre03.g178600_4532.1	2031	31.7031	20.9527	18	0.85908
Cre03.g149300_4532.1	2361	36.8594	24.3604	26	1.0673
Cre03.g161750_4532.1	918	14.3125	9.45916	15	1.58577
Cre03.g190950_4532.1	1356	21.1562	13.9822	16	1.14431
Cre03.g174000_4532.1	2817	43.9844	29.0694	30	1.03201
Cre03.g146187_4532.1	1152	17.9688	11.8756	11	0.926271
Cre03.g202000_4532.1	5886	91.9375	60.7617	76	1.25079
Cre03.g160750_4532.1	1422	22.1875	14.6638	20	1.36391
Cre03.g193100_4532.1	2442	38.125	25.1969	22	0.873124
Cre03.g207900_4532.1	1266	19.75	13.0528	15	1.14918
Cre03.g168650_4532.1	7044	110.031	72.7198	48	0.660067
Cre03.g207150_4532.1	1743	27.2031	17.9786	15	0.834326
Cre03.g149900_4532.1	2073	32.3594	21.3864	21	0.981934
Cre03.g199300_4532.1	1068	16.6562	11.0081	9	0.817576
Cre03.g197800_4532.1	2904	45.3438	29.9678	23	0.767491
Cre03.g200850_4532.1	1734	27.0625	17.8857	22	1.23004
Cre03.g204300_4532.1	1383	21.5781	14.261	11	0.771333
Cre03.g180850_4532.1	2289	35.7344	23.6169	21	0.889193
Cre03.g178150_4532.1	492	7.65625	5.06003	14	2.76678
Cre03.g169850_4532.1	2733	42.6719	28.2019	33	1.17013
Cre03.g152800_4532.1	1095	17.0781	11.287	13	1.15177
Cre03.g192050_4532.1	1626	25.375	16.7704	17	1.01369
Cre03.g180750_4532.1	2667	41.6406	27.5204	29	1.05377
Cre03.g154000_4532.1	675	10.5156	6.9498	8	1.15111
Cre03.g180000_4532.1	999	15.5781	10.2956	6	0.582773
Cre03.g177053_4532.1	4032	62.9688	41.6162	24	0.576699
Cre03.g169050_4532.1	1461	22.7969	15.0665	14	0.929214
Cre03.g183750_4532.1	3138	49	32.3842	28	0.86462
Cre03.g192000_4532.1	1017	15.8594	10.4815	9	0.858657
Cre03.g197650_4532.1	795	12.3906	8.18899	6	0.732691
Cre03.g177750_4532.1	1872	29.2188	19.3107	23	1.19105
Cre03.g204465_4532.1	1437	22.4219	14.8187	15	1.01224
Cre03.g195450_4532.1	1446	22.5625	14.9116	12	0.804743
Cre03.g166450_4532.1	1827	28.5156	18.846	14	0.742862
Cre03.g206705_4532.1	1509	23.5469	15.5622	21	1.34943
Cre03.g150900_4532.1	1851	28.8906	19.0939	15	0.785593
Cre03.g191500_4532.1	1983	30.9531	20.457	18	0.879895
Cre03.g148350_4532.1	1098	17.125	11.3179	7	0.618487
Cre03.g159851_4532.1	1572	24.5312	16.2127	19	1.17192
Cre03.g183350_4532.1	4401	68.7344	45.4267	46	1.01262
Cre03.g202850_4532.1	4740	74.0312	48.9274	46	0.940169
Cre03.g191550_4532.1	3720	58.0938	38.3943	56	1.45855
Cre03.g160900_4532.1	5631	87.9531	58.1284	46	0.791352
Cre03.g205361_4532.1	651	10.1406	6.70196	6	0.895261
Cre03.g206929_4532.1	1803	28.1406	18.5982	12	0.645224
Cre03.g182350_4532.1	627	9.76562	6.45412	9	1.39446
Cre03.g192201_4532.1	1560	24.3438	16.0888	6	0.37293
Cre03.g153306_4532.1	5922	92.5	61.1334	75	1.22683
Cre03.g180700_4532.1	351	5.45312	3.60398	5	1.38736
Cre03.g171800_4532.1	942	14.6875	9.70699	10	1.03018
Cre03.g174700_4532.1	2097	32.7344	21.6342	20	0.924462
Cre03.g208833_4532.1	12210	190.75	126.067	101	0.801161
Cre03.g202202_4532.1	4719	73.7031	48.7105	47	0.964884
Cre03.g205137_4532.1	5349	83.5469	55.2163	41	0.742535
Cre03.g172150_4532.1	8652	135.156	89.325	64	0.716485
Cre03.g203950_4532.1	1374	21.4375	14.1681	12	0.846974
Cre03.g206950_4532.1	5244	81.9062	54.132	50	0.923668
Cre03.g196450_4532.1	1929	30.1094	19.8993	37	1.85936
Cre03.g170650_4532.1	1998	31.1875	20.6119	16	0.776252
Cre03.g191850_4532.1	795	12.3906	8.18899	6	0.732691
Cre03.g190500_4532.1	2754	43	28.4188	21	0.738948
Cre03.g176833_4532.1	1143	17.8281	11.7826	17	1.4428
Cre03.g204689_4532.1	3678	57.4375	37.9605	41	1.08007
Cre03.g160050_4532.1	1473	22.9844	15.1904	16	1.0533
Cre03.g155850_4532.1	1848	28.8438	19.0629	18	0.944243
Cre03.g165215_4532.1	2580	40.2812	26.6219	16	0.601008
Cre03.g156950_4532.1	222	3.4375	2.27185	2	0.88034
Cre03.g180600_4532.1	2112	32.9688	21.7891	33	1.51452
Cre03.g158250_4532.1	1911	29.8281	19.7135	17	0.862355
Cre03.g173350_4532.1	1170	18.25	12.0615	39	3.23344
Cre03.g176500_4532.1	495	7.70312	5.09101	5	0.982124
Cre03.g183850_4532.1	945	14.7344	9.73797	15	1.54036
Cre03.g151500_4532.1	1287	20.0781	13.2697	19	1.43184
Cre03.g177150_4532.1	2181	34.0469	22.5016	16	0.711059
Cre03.g143947_4532.1	927	14.4531	9.5521	7	0.732823
Cre03.g201250_4532.1	1212	18.9062	12.4952	12	0.960371
Cre03.g186300_4532.1	1143	17.8281	11.7826	13	1.10332
Cre03.g164950_4532.1	1077	16.7969	11.1011	8	0.72065
Cre03.g143867_4532.1	1536	23.9688	15.841	25	1.57818
Cre03.g153300_4532.1	1713	26.7344	17.6688	22	1.24513
Cre03.g168450_4532.1	1635	25.5156	16.8633	18	1.06741
Cre03.g204752_4532.1	1398	21.8125	14.4159	21	1.45672
Cre03.g148000_4532.1	1416	22.0938	14.6018	11	0.753332
Cre03.g169100_4532.1	3393	52.9844	35.0175	26	0.742487
Cre03.g199200_4532.1	7440	116.219	76.8092	57	0.742099
Cre03.g195410_4532.1	528	8.21875	5.43179	8	1.47281
Cre03.g168100_4532.1	2289	35.7344	23.6169	14	0.592796
Cre03.g164800_4532.1	2106	32.875	21.7271	21	0.966533
Cre03.g184151_4532.1	606	9.4375	6.23726	14	2.24458
Cre03.g158550_4532.1	6180	96.5312	63.7977	64	1.00317
Cre03.g175600_4532.1	12687	198.203	130.993	152	1.16037
Cre03.g200100_4532.1	1554	24.25	16.0269	14	0.873533
Cre03.g201150_4532.1	3579	55.8906	36.9382	34	0.920456
Cre03.g179550_4532.1	1299	20.2656	13.3936	17	1.26926
Cre03.g183600_4532.1	1158	18.0625	11.9375	17	1.42408
Cre03.g144827_4532.1	384	5.96875	3.94476	6	1.52101
Cre03.g155750_4532.1	1839	28.7031	18.9699	14	0.738009
Cre03.g202300_4532.1	4437	69.2969	45.7984	46	1.0044
Cre03.g144444_4532.1	867	13.5156	8.9325	5	0.559754
Cre03.g145947_4532.1	2067	32.2656	21.3244	18	0.844103
Cre03.g144364_4532.1	2094	32.6875	21.6032	19	0.879498
Cre03.g184500_4532.1	2265	35.3594	23.3691	28	1.19816
Cre03.g144667_4532.1	735	11.4531	7.56939	8	1.05689
Cre03.g144344_4532.1	3165	49.4219	32.663	33	1.01032
Cre03.g172300_4532.1	1056	16.4688	10.8842	13	1.19439
Cre03.g185200_4532.1	1245	19.4219	12.836	11	0.856968
Cre03.g165000_4532.1	2064	32.2188	21.2934	22	1.03318
Cre03.g800326_4532.1	573	8.92188	5.89648	8	1.35674
Cre03.g175050_4532.1	3915	61.1406	40.4079	61	1.5096
Cre03.g207600_4532.1	1140	17.7812	11.7517	16	1.36151
Cre03.g167351_4532.1	1749	27.2969	18.0406	23	1.27491
Cre03.g148250_4532.1	11346	177.25	117.145	121	1.03291
Cre03.g146447_4532.1	1104	17.2188	11.3799	14	1.23024
Cre03.g145687_4532.1	1191	18.5781	12.2783	16	1.30311
Cre03.g185350_4532.1	9126	142.562	94.2198	69	0.73233
Cre03.g154200_4532.1	1431	22.3281	14.7567	19	1.28755
Cre03.g180900_4532.1	1941	30.2969	20.0233	18	0.898955
Cre03.g190550_4532.1	5481	85.6094	56.5794	33	0.583251
Cre03.g200095_4532.1	2805	43.7969	28.9454	15	0.518216
Cre03.g191100_4532.1	2220	34.6562	22.9044	18	0.785876
Cre03.g165200_4532.1	1503	23.4531	15.5002	8	0.516122
Cre03.g155600_4532.1	846	13.1875	8.71564	8	0.91789
Cre43.g802229_4532.1	2601	40.6094	26.8388	33	1.22956
Cre43.g802228_4532.1	678	10.5625	6.98077	7	1.00275
Cre02.g077650_4532.1	531	8.26562	5.46277	5	0.915287
Cre02.g099200_4532.1	6024	94.0938	62.1867	61	0.980917
Cre09.g389600_4532.1	6513	101.734	67.2364	63	0.936992
Cre02.g080400_4532.1	1665	25.9844	17.1731	13	0.756997
Cre02.g105900_4532.1	1839	28.7031	18.9699	23	1.21244
Cre02.g105400_4532.1	2424	37.8438	25.011	26	1.03954
Cre02.g800189_4532.1	6036	94.2812	62.3106	31	0.497507
Cre02.g089311_4532.1	1746	27.25	18.0096	20	1.11052
Cre02.g147350_4532.1	3075	48.0156	31.7336	29	0.913858
Cre02.g109650_4532.1	3084	48.1562	31.8266	41	1.28823
Cre02.g113350_4532.1	6111	95.4531	63.0851	78	1.23642
Cre02.g085950_4532.1	711	11.0781	7.32155	5	0.682915
Cre02.g141050_4532.1	3159	49.3281	32.601	23	0.705499
Cre09.g392766_4532.1	1704	26.5938	17.5759	23	1.30861
Cre09.g389500_4532.1	2817	43.9844	29.0694	27	0.928813
Cre02.g103250_4532.1	5619	87.7656	58.0045	60	1.0344
Cre02.g141600_4532.1	1527	23.8281	15.748	12	0.761999
Cre09.g387615_4532.1	1488	23.2188	15.3453	22	1.43366
Cre02.g081000_4532.1	1002	15.625	10.3266	17	1.64624
Cre02.g095100_4532.1	654	10.1875	6.73294	7	1.03967
Cre02.g078500_4532.1	522	8.125	5.36983	11	2.04848
Cre02.g116200_4532.1	543	8.45312	5.58669	1	0.178997
Cre02.g079000_4532.1	1305	20.3594	13.4555	10	0.743188
Cre02.g082000_4532.1	2382	37.1875	24.5773	21	0.854448
Cre02.g086076_4532.1	1659	25.8906	17.1112	10	0.584414
Cre02.g083950_4532.1	897	13.9844	9.2423	8	0.865586
Cre02.g113450_4532.1	2736	42.7188	28.2329	29	1.02717
Cre02.g111150_4532.1	2064	32.2188	21.2934	26	1.22103
Cre02.g141100_4532.1	1215	18.9531	12.5262	9	0.718497
Cre02.g105800_4532.1	3537	55.2344	36.5045	29	0.794423
Cre02.g088600_4532.1	1827	28.5156	18.846	9	0.477554
Cre02.g117500_4532.1	1989	31.0469	20.5189	19	0.925974
Cre02.g116150_4532.1	3099	48.3906	31.9814	26	0.812971
Cre02.g112900_4532.1	1713	26.7344	17.6688	20	1.13194
Cre09.g387726_4532.1	1302	20.3125	13.4246	15	1.11735
Cre02.g117950_4532.1	1932	30.1562	19.9303	13	0.652273
Cre02.g073250_4532.1	4122	64.375	42.5456	65	1.52777
Cre02.g108900_4532.1	531	8.26562	5.46277	5	0.915287
Cre02.g092150_4532.1	1329	20.7344	13.7034	7	0.510823
Cre02.g081950_4532.1	5304	82.8438	54.7516	73	1.33329
Cre09.g387319_4532.1	1245	19.4219	12.836	11	0.856968
Cre02.g094850_4532.1	3096	48.3438	31.9505	48	1.50233
Cre02.g086887_4532.1	6984	109.094	72.1003	49	0.679609
Cre02.g084800_4532.1	1242	19.375	12.805	16	1.24951
Cre02.g078939_4532.1	1839	28.7031	18.9699	12	0.63258
Cre02.g146900_4532.1	3603	56.2656	37.1861	28	0.752971
Cre02.g084350_4532.1	1023	15.9531	10.5434	5	0.474228
Cre02.g145500_4532.1	1527	23.8281	15.748	22	1.397
Cre02.g118250_4532.1	828	12.9062	8.52976	15	1.75855
Cre02.g091450_4532.1	1248	19.4688	12.8669	14	1.08806
Cre02.g096455_4532.1	846	13.1875	8.71564	17	1.95052
Cre09.g388134_4532.1	2574	40.1875	26.56	35	1.31777
Cre02.g143250_4532.1	1080	16.8438	11.1321	11	0.988137
Cre02.g074150_4532.1	4314	67.375	44.5283	61	1.36992
Cre02.g096950_4532.1	4794	74.875	49.485	38	0.767909
Cre02.g084950_4532.1	969	15.1094	9.98581	7	0.700995
Cre02.g100050_4532.1	1551	24.2031	15.9959	14	0.875225
Cre09.g386850_4532.1	1302	20.3125	13.4246	12	0.893884
Cre02.g083354_4532.1	2625	40.9844	27.0866	16	0.590697
Cre02.g074050_4532.1	1392	21.7188	14.354	23	1.60235
Cre02.g096551_4532.1	5844	91.2812	60.3279	60	0.994564
Cre02.g096737_4532.1	303	4.70312	3.1083	6	1.93031
Cre09.g387800_4532.1	750	11.6875	7.72429	6	0.77677
Cre02.g080200_4532.1	2157	33.6719	22.2538	27	1.21328
Cre09.g388726_4532.1	1233	19.2344	12.712	13	1.02265
Cre02.g077900_4532.1	3453	53.9219	35.6371	35	0.982124
Cre02.g074900_4532.1	4389	68.5469	45.3028	38	0.838801
Cre02.g145452_4532.1	1128	17.5938	11.6277	15	1.29002
Cre02.g118300_4532.1	2214	34.5625	22.8424	18	0.788008
Cre02.g141850_4532.1	834	13	8.59172	10	1.16391
Cre02.g076300_4532.1	1185	18.4844	12.2164	13	1.06415
Cre02.g116500_4532.1	1530	23.875	15.779	16	1.014
Cre02.g075850_4532.1	1173	18.2969	12.0924	16	1.32314
Cre02.g101300_4532.1	1884	29.4062	19.4346	24	1.23491
Cre02.g093975_4532.1	6285	98.1719	64.882	78	1.20218
Cre02.g800207_4532.1	3384	52.8438	34.9245	45	1.28849
Cre02.g100100_4532.1	6090	95.125	62.8683	41	0.652157
Cre02.g800162_4532.1	2460	38.4062	25.3828	38	1.49708
Cre02.g103900_4532.1	2055	32.0781	21.2005	34	1.60374
Cre02.g119650_4532.1	1806	28.1875	18.6292	18	0.966227
Cre02.g091700_4532.1	1908	29.7812	19.6825	20	1.01613
Cre02.g080600_4532.1	2061	32.1719	21.2624	21	0.987657
Cre02.g085300_4532.1	339	5.26562	3.48006	11	3.16086
Cre02.g095150_4532.1	3285	51.2969	33.9022	29	0.855402
Cre02.g076200_4532.1	5082	79.375	52.4591	30	0.571874
Cre02.g078100_4532.1	4980	77.7812	51.4058	50	0.972654
Cre02.g077350_4532.1	1428	22.2812	14.7257	16	1.08653
Cre09.g388801_4532.1	3099	48.3906	31.9814	36	1.12565
Cre02.g097900_4532.1	1287	20.0781	13.2697	12	0.904318
Cre02.g142700_4532.1	3225	50.3594	33.2826	40	1.20183
Cre02.g086100_4532.1	441	6.85938	4.53337	4	0.882345
Cre02.g086600_4532.1	1473	22.9844	15.1904	15	0.987465
Cre02.g082150_4532.1	849	13.2344	8.74662	14	1.60062
Cre02.g800158_4532.1	492	7.65625	5.06003	14	2.76678
Cre02.g081450_4532.1	1122	17.5	11.5658	12	1.03754
Cre09.g388450_4532.1	3147	49.1406	32.4771	23	0.708191
Cre09.g388350_4532.1	2190	34.1875	22.5946	23	1.01794
Cre02.g107800_4532.1	2613	40.7969	26.9627	23	0.853029
Cre02.g144950_4532.1	3132	48.9062	32.3222	42	1.29942
Cre02.g082550_4532.1	2292	35.7812	23.6479	18	0.761167
Cre09.g387250_4532.1	1167	18.2031	12.0305	10	0.831222
Cre02.g144750_4532.1	1878	29.3125	19.3727	29	1.49695
Cre02.g800220_4532.1	1005	15.6719	10.3576	9	0.86893
Cre02.g087700_4532.1	984	15.3438	10.1407	9	0.887512
Cre09.g389750_4532.1	1386	21.625	14.292	10	0.699692
Cre02.g144500_4532.1	2508	39.1562	25.8784	37	1.42976
Cre02.g077401_4532.1	1785	27.8594	18.4123	11	0.597426
Cre02.g085450_4532.1	1098	17.125	11.3179	16	1.41368
Cre09.g392655_4532.1	6531	102.016	67.4223	68	1.00857
Cre02.g145050_4532.1	1044	16.2812	10.7603	9	0.836407
Cre09.g389652_4532.1	1194	18.625	12.3093	11	0.893634
Cre02.g143450_4532.1	648	10.0938	6.67098	10	1.49903
Cre09.g389250_4532.1	1362	21.25	14.0442	18	1.28167
Cre02.g079300_4532.1	1311	20.4531	13.5175	9	0.665803
Cre02.g085257_4532.1	2259	35.2656	23.3071	75	3.2179
Cre02.g085650_4532.1	1320	20.5938	13.6104	16	1.17557
Cre02.g081050_4532.1	1590	24.8125	16.3986	5	0.304904
Cre02.g089850_4532.1	1416	22.0938	14.6018	25	1.71212
Cre02.g800169_4532.1	1818	28.375	18.7531	26	1.38644
Cre02.g075500_4532.1	1254	19.5625	12.9289	16	1.23754
Cre09.g389430_4532.1	1500	23.4062	15.4692	18	1.1636
Cre02.g118500_4532.1	2949	46.0469	30.4325	29	0.95293
Cre02.g076600_4532.1	903	14.0781	9.30426	10	1.07478
Cre02.g147450_4532.1	1905	29.7344	19.6515	19	0.966847
Cre02.g119450_4532.1	2532	39.5312	26.1263	27	1.03344
Cre02.g110150_4532.1	4401	68.7344	45.4267	71	1.56296
Cre02.g110600_4532.1	1071	16.7031	11.0391	11	0.996456
Cre02.g078050_4532.1	3381	52.7969	34.8935	44	1.26098
Cre02.g084250_4532.1	1767	27.5781	18.2264	20	1.09731
Cre09.g389050_4532.1	6261	97.7969	64.6341	51	0.789057
Cre02.g105250_4532.1	5118	79.9375	52.8308	45	0.851775
Cre02.g079500_4532.1	2994	46.75	30.8972	16	0.517847
Cre02.g076900_4532.1	3084	48.1562	31.8266	32	1.00545
Cre02.g112300_4532.1	1452	22.6562	14.9736	19	1.2689
Cre09.g389089_4532.1	990	15.4375	10.2027	13	1.27418
Cre02.g097400_4532.1	498	7.75	5.12199	13	2.53808
Cre02.g103800_4532.1	5340	83.4062	55.1233	67	1.21546
Cre02.g074300_4532.1	10431	162.953	107.696	63	0.58498
Cre02.g087450_4532.1	1308	20.4062	13.4865	13	0.963925
Cre02.g800237_4532.1	2190	34.1875	22.5946	15	0.663876
Cre09.g387801_4532.1	1479	23.0781	15.2524	16	1.04902
Cre02.g100150_4532.1	672	10.4688	6.91882	10	1.44533
Cre02.g112750_4532.1	5691	88.8906	58.748	76	1.29366
Cre02.g116100_4532.1	9606	150.062	99.1766	69	0.695729
Cre02.g101350_4532.1	645	10.0469	6.64	7	1.05422
Cre02.g095850_4532.1	1392	21.7188	14.354	22	1.53268
Cre02.g114950_4532.1	1095	17.0781	11.287	11	0.974576
Cre02.g119300_4532.1	639	9.95312	6.57804	6	0.912126
Cre02.g099100_4532.1	4326	67.5625	44.6522	37	0.828627
Cre02.g106450_4532.1	2346	36.625	24.2055	22	0.908883
Cre02.g105600_4532.1	3201	49.9844	33.0348	48	1.45301
Cre09.g389400_4532.1	1851	28.8906	19.0939	12	0.628474
Cre02.g078400_4532.1	3123	48.7656	32.2293	43	1.33419
Cre02.g112333_4532.1	2982	46.5625	30.7732	30	0.974873
Cre02.g101250_4532.1	3294	51.4375	33.9951	33	0.970727
Cre02.g116000_4532.1	1020	15.9062	10.5125	5	0.475626
Cre02.g087750_4532.1	2718	42.4375	28.047	33	1.1766
Cre02.g102500_4532.1	1059	16.5156	10.9152	21	1.92392
Cre02.g142200_4532.1	855	13.3281	8.80858	10	1.13526
Cre09.g387600_4532.1	6114	95.5	63.1161	77	1.21997
Cre02.g106150_4532.1	492	7.65625	5.06003	4	0.790509
Cre02.g086750_4532.1	1437	22.4219	14.8187	13	0.877272
Cre02.g094200_4532.1	2100	32.7812	21.6652	28	1.2924
Cre02.g078831_4532.1	1059	16.5156	10.9152	7	0.641307
Cre02.g113752_4532.1	2367	36.9531	24.4224	26	1.0646
Cre02.g074600_4532.1	1320	20.5938	13.6104	13	0.955149
Cre02.g094900_4532.1	4251	66.3906	43.8777	37	0.843253
Cre02.g099550_4532.1	7104	110.969	73.3394	68	0.927195
Cre02.g104150_4532.1	10878	169.938	112.312	109	0.970511
Cre02.g145800_4532.1	1083	16.8906	11.163	9	0.806232
Cre02.g118900_4532.1	1194	18.625	12.3093	6	0.487437
Cre02.g099150_4532.1	912	14.2188	9.3972	15	1.59622
Cre02.g106550_4532.1	1005	15.6719	10.3576	9	0.86893
Cre02.g095450_4532.1	1041	16.2344	10.7293	5	0.466012
Cre09.g389726_4532.1	8820	137.781	91.0599	109	1.19701
Cre02.g093700_4532.1	4374	68.3125	45.1479	54	1.19607
Cre02.g082700_4532.1	1815	28.3281	18.7221	13	0.694366
Cre02.g105550_4532.1	3009	46.9844	31.0521	28	0.901712
Cre02.g800265_4532.1	636	9.90625	6.54706	10	1.5274
Cre09.g392356_4532.1	1926	30.0625	19.8684	29	1.45961
Cre02.g109550_4532.1	1251	19.5156	12.8979	9	0.697787
Cre02.g077300_4532.1	948	14.7812	9.76895	11	1.12602
Cre02.g073750_4532.1	2331	36.3906	24.0506	34	1.41368
Cre02.g100800_4532.1	3435	53.6406	35.4512	22	0.620572
Cre02.g096400_4532.1	1839	28.7031	18.9699	12	0.63258
Cre02.g145750_4532.1	1605	25.0469	16.5535	20	1.2082
Cre02.g111700_4532.1	639	9.95312	6.57804	3	0.456063
Cre02.g108100_4532.1	3198	49.9375	33.0038	46	1.39378
Cre02.g098900_4532.1	6882	107.5	71.0469	72	1.01341
Cre09.g393173_4532.1	528	8.21875	5.43179	4	0.736406
Cre09.g389001_4532.1	3369	52.6094	34.7696	30	0.862822
Cre02.g097650_4532.1	1266	19.75	13.0528	12	0.919342
Cre02.g112150_4532.1	2370	37	24.4534	29	1.18593
Cre02.g800236_4532.1	1530	23.875	15.779	11	0.697128
Cre02.g081400_4532.1	1839	28.7031	18.9699	17	0.896154
Cre02.g101150_4532.1	2778	43.375	28.6666	24	0.837211
Cre09.g391134_4532.1	2532	39.5312	26.1263	23	0.88034
Cre02.g115400_4532.1	13002	203.125	134.246	154	1.14715
Cre09.g387000_4532.1	1863	29.0781	19.2178	21	1.09274
Cre02.g087150_4532.1	1737	27.1094	17.9166	20	1.11628
Cre02.g105000_4532.1	3444	53.7812	35.5441	44	1.2379
Cre02.g106200_4532.1	1020	15.9062	10.5125	18	1.71225
Cre09.g387350_4532.1	2805	43.7969	28.9454	34	1.17462
Cre02.g088750_4532.1	14715	229.891	151.935	134	0.881955
Cre09.g392097_4532.1	915	14.2656	9.42818	10	1.06065
Cre09.g392579_4532.1	2067	32.2656	21.3244	25	1.17237
Cre02.g103450_4532.1	2292	35.7812	23.6479	26	1.09946
Cre02.g097950_4532.1	3336	52.0938	34.4289	19	0.551863
Cre02.g090451_4532.1	3087	48.2031	31.8575	21	0.659185
Cre02.g102950_4532.1	1761	27.4844	18.1645	17	0.935893
Cre02.g145100_4532.1	3576	55.8438	36.9072	42	1.13799
Cre02.g089200_4532.1	2979	46.5156	30.7423	38	1.23608
Cre02.g104000_4532.1	732	11.4062	7.53841	3	0.397962
Cre02.g117410_4532.1	942	14.6875	9.70699	8	0.824148
Cre02.g106850_4532.1	945	14.7344	9.73797	10	1.02691
Cre02.g087324_4532.1	570	8.875	5.8655	4	0.681953
Cre02.g080750_4532.1	4986	77.875	51.4677	47	0.913194
Cre02.g079400_4532.1	441	6.85938	4.53337	4	0.882345
Cre02.g091100_4532.1	834	13	8.59172	11	1.2803
Cre02.g083600_4532.1	1212	18.9062	12.4952	11	0.88034
Cre09.g386912_4532.1	975	15.2031	10.0478	17	1.69192
Cre02.g084650_4532.1	4134	64.5625	42.6695	29	0.679643
Cre02.g110500_4532.1	1476	23.0312	15.2214	13	0.854061
Cre02.g079550_4532.1	2607	40.7031	26.9008	36	1.33825
Cre02.g101700_4532.1	690	10.75	7.10469	6	0.844512
Cre02.g142150_4532.1	555	8.64062	5.7106	7	1.22579
Cre02.g113850_4532.1	1326	20.6875	13.6724	9	0.65826
Cre02.g077200_4532.1	951	14.8281	9.79993	10	1.02042
Cre02.g095900_4532.1	4035	63.0156	41.6471	38	0.912428
Cre02.g800192_4532.1	1440	22.4688	14.8496	9	0.606075
Cre02.g098400_4532.1	918	14.3125	9.45916	8	0.845741
Cre02.g092950_4532.1	1326	20.6875	13.6724	26	1.90164
Cre02.g114250_4532.1	1077	16.7969	11.1011	14	1.26114
Cre02.g115600_4532.1	3159	49.3281	32.601	29	0.889542
Cre09.g389393_4532.1	837	13.0469	8.6227	5	0.579865
Cre02.g100850_4532.1	2493	38.9219	25.7235	19	0.738623
Cre09.g390245_4532.1	744	11.5938	7.66233	6	0.783052
Cre09.g388050_4532.1	1896	29.5938	19.5586	28	1.4316
Cre09.g388750_4532.1	1923	30.0156	19.8374	15	0.756148
Cre02.g086250_4532.1	1509	23.5469	15.5622	13	0.835359
Cre02.g106250_4532.1	2502	39.0625	25.8165	23	0.890904
Cre02.g086700_4532.1	2412	37.6562	24.8871	21	0.843811
Cre02.g079750_4532.1	6048	94.4688	62.4346	50	0.800838
Cre09.g388700_4532.1	6906	107.875	71.2948	74	1.03794
Cre02.g101500_4532.1	2040	31.8438	21.0456	23	1.09287
Cre09.g387467_4532.1	1041	16.2344	10.7293	15	1.39804
Cre02.g106050_4532.1	2745	42.8594	28.3258	29	1.0238
Cre02.g089800_4532.1	2052	32.0312	21.1695	13	0.614091
Cre02.g080800_4532.1	2805	43.7969	28.9454	24	0.829146
Cre02.g078316_4532.1	1803	28.1406	18.5982	12	0.645224
Cre02.g103100_4532.1	1209	18.8594	12.4642	9	0.722068
Cre02.g088450_4532.1	6357	99.2969	65.6255	53	0.807613
Cre02.g088800_4532.1	909	14.1719	9.36622	21	2.2421
Cre02.g075950_4532.1	7218	112.75	74.5167	47	0.630731
Cre02.g084000_4532.1	363	5.64062	3.7279	3	0.804743
Cre02.g119100_4532.1	1704	26.5938	17.5759	14	0.796547
Cre02.g118000_4532.1	2913	45.4844	30.0607	34	1.13104
Cre02.g118750_4532.1	1824	28.4688	18.815	19	1.00983
Cre09.g387245_4532.1	2298	35.875	23.7099	30	1.2653
Cre02.g082750_4532.1	306	4.75	3.13928	1	0.318544
Cre02.g078000_4532.1	1641	25.6094	16.9253	24	1.418
Cre02.g115900_4532.1	816	12.7188	8.40584	14	1.66551
Cre02.g800271_4532.1	3639	56.8281	37.5578	43	1.1449
Cre02.g107450_4532.1	1290	20.125	13.3006	18	1.35332
Cre09.g387912_4532.1	4356	68.0312	44.962	33	0.733954
Cre02.g076700_4532.1	2169	33.8594	22.3777	24	1.0725
Cre02.g104800_4532.1	477	7.42188	4.90513	4	0.815473
Cre02.g079100_4532.1	678	10.5625	6.98077	9	1.28926
Cre09.g392171_4532.1	2622	40.9375	27.0557	26	0.960982
Cre02.g095350_4532.1	1821	28.4219	18.7841	14	0.745312
Cre02.g100000_4532.1	879	13.7031	9.05642	11	1.21461
Cre09.g387356_4532.1	1674	26.125	17.2661	19	1.10042
Cre02.g105150_4532.1	2145	33.4844	22.1299	24	1.08451
Cre02.g077925_4532.1	1068	16.6562	11.0081	11	0.99926
Cre09.g390578_4532.1	4242	66.25	43.7847	61	1.39318
Cre02.g089100_4532.1	1593	24.8594	16.4296	13	0.791255
Cre02.g109900_4532.1	2307	36.0156	23.8028	37	1.55444
Cre02.g098600_4532.1	4371	68.2656	45.1169	46	1.01957
Cre02.g086050_4532.1	1647	25.7031	16.9872	21	1.23622
Cre02.g800184_4532.1	648	10.0938	6.67098	6	0.899418
Cre02.g114850_4532.1	2886	45.0625	29.7819	26	0.873014
Cre02.g110100_4532.1	4149	64.7969	42.8244	69	1.61123
Cre02.g083650_4532.1	594	9.25	6.11334	9	1.47219
Cre02.g097150_4532.1	855	13.3281	8.80858	10	1.13526
Cre09.g392505_4532.1	3864	60.3438	39.8813	49	1.22865
Cre02.g103500_4532.1	861	13.4219	8.87054	9	1.01459
Cre02.g114300_4532.1	1968	30.7188	20.3021	27	1.32991
Cre09.g388430_4532.1	3837	59.9219	39.6025	52	1.31305
Cre02.g103700_4532.1	1383	21.5781	14.261	17	1.19206
Cre02.g107150_4532.1	510	7.9375	5.24591	4	0.762499
Cre02.g080700_4532.1	1971	30.7656	20.3331	22	1.08198
Cre02.g109850_4532.1	1110	17.3125	11.4419	9	0.786585
Cre02.g800153_4532.1	597	9.29688	6.14432	12	1.95302
Cre02.g103050_4532.1	1221	19.0469	12.5881	13	1.03272
Cre02.g073150_4532.1	591	9.20312	6.08236	7	1.15087
Cre02.g087850_4532.1	2610	40.75	26.9317	33	1.22532
Cre02.g111050_4532.1	1464	22.8438	15.0975	24	1.58967
Cre02.g106300_4532.1	1296	20.2188	13.3626	17	1.27221
Cre02.g090150_4532.1	975	15.2031	10.0478	12	1.19429
Cre02.g098450_4532.1	1389	21.6719	14.323	14	0.97745
Cre02.g078300_4532.1	606	9.4375	6.23726	4	0.641307
Cre09.g390615_4532.1	1452	22.6562	14.9736	24	1.60283
Cre02.g077451_4532.1	1563	24.3906	16.1198	27	1.67496
Cre09.g389986_4532.1	3936	61.4688	40.6248	31	0.763081
Cre02.g104750_4532.1	2529	39.4844	26.0953	21	0.804743
Cre02.g116250_4532.1	702	10.9375	7.22861	11	1.52173
Cre02.g085750_4532.1	2193	34.2344	22.6256	34	1.50273
Cre02.g089050_4532.1	3528	55.0938	36.4116	33	0.906306
Cre02.g080350_4532.1	2838	44.3125	29.2862	20	0.682915
Cre02.g096900_4532.1	1398	21.8125	14.4159	10	0.693678
Cre02.g098250_4532.1	1011	15.7656	10.4195	12	1.15168
Cre02.g086500_4532.1	939	14.6406	9.67601	9	0.930135
Cre02.g104100_4532.1	1389	21.6719	14.323	13	0.907632
Cre02.g091400_4532.1	4236	66.1562	43.7228	28	0.640398
Cre02.g077700_4532.1	5253	82.0469	54.2249	39	0.719226
Cre09.g389700_4532.1	2565	40.0469	26.4671	33	1.24683
Cre02.g113751_4532.1	1626	25.375	16.7704	22	1.31184
Cre02.g074000_4532.1	7545	117.859	77.8935	68	0.872987
Cre02.g088200_4532.1	1605	25.0469	16.5535	16	0.966562
Cre02.g082250_4532.1	1077	16.7969	11.1011	10	0.900813
Cre02.g108000_4532.1	2322	36.25	23.9577	20	0.834805
Cre02.g090689_4532.1	1878	29.3125	19.3727	14	0.722667
Cre02.g081600_4532.1	1113	17.3594	11.4728	12	1.04595
Cre02.g099850_4532.1	1194	18.625	12.3093	15	1.21859
Cre09.g387393_4532.1	1728	26.9688	17.8237	33	1.85147
Cre02.g092050_4532.1	1230	19.1875	12.6811	14	1.10401
Cre02.g800254_4532.1	324	5.03125	3.32516	9	2.70664
Cre02.g104500_4532.1	1149	17.9219	11.8446	24	2.02624
Cre02.g110000_4532.1	3225	50.3594	33.2826	40	1.20183
Cre02.g144251_4532.1	2523	39.3906	26.0333	36	1.38284
Cre02.g117000_4532.1	10179	159.016	105.094	101	0.961047
Cre02.g076050_4532.1	1683	26.2656	17.359	20	1.15214
Cre09.g388372_4532.1	4128	64.4688	42.6075	44	1.03268
Cre02.g144700_4532.1	1878	29.3125	19.3727	30	1.54857
Cre02.g115250_4532.1	1680	26.2188	17.328	15	0.86565
Cre02.g082100_4532.1	720	11.2188	7.41449	9	1.21384
Cre02.g087800_4532.1	2679	41.8281	27.6443	30	1.08522
Cre02.g110750_4532.1	1200	18.7188	12.3713	11	0.889158
Cre09.g391986_4532.1	1815	28.3281	18.7221	14	0.747779
Cre09.g388986_4532.1	3243	50.6406	33.4685	36	1.07564
Cre02.g145950_4532.1	1206	18.8125	12.4332	10	0.804297
Cre02.g102250_4532.1	693	10.7969	7.13567	9	1.26127
Cre02.g107550_4532.1	837	13.0469	8.6227	11	1.2757
Cre09.g388500_4532.1	2505	39.1094	25.8475	23	0.889836
Cre02.g111850_4532.1	4470	69.8125	46.1392	45	0.975309
Cre02.g145700_4532.1	1590	24.8125	16.3986	22	1.34158
Cre02.g097250_4532.1	3456	53.9688	35.668	28	0.785016
Cre02.g147300_4532.1	861	13.4219	8.87054	17	1.91646
Cre02.g114700_4532.1	546	8.5	5.61767	9	1.60209
Cre02.g108300_4532.1	1341	20.9219	13.8273	36	2.60354
Cre02.g147850_4532.1	2091	32.6406	21.5722	13	0.602626
Cre02.g101400_4532.1	5136	80.2188	53.0167	46	0.867651
Cre02.g089350_4532.1	6585	102.859	67.9799	54	0.794352
Cre02.g080300_4532.1	4716	73.6562	48.6795	51	1.04767
Cre09.g387023_4532.1	11898	185.875	122.845	88	0.716349
Cre02.g109050_4532.1	2541	39.6719	26.2192	22	0.839079
Cre09.g389541_4532.1	3747	58.5156	38.6731	33	0.853307
Cre02.g088300_4532.1	1383	21.5781	14.261	10	0.701212
Cre02.g077850_4532.1	2556	39.9062	26.3741	28	1.06165
Cre02.g800208_4532.1	1458	22.75	15.0355	3	0.199528
Cre02.g111900_4532.1	576	8.96875	5.92746	7	1.18094
Cre09.g388504_4532.1	3969	61.9844	40.9656	44	1.07407
Cre09.g391801_4532.1	2982	46.5625	30.7732	26	0.84489
Cre02.g083050_4532.1	1656	25.8438	17.0802	20	1.17095
Cre02.g115050_4532.1	975	15.2031	10.0478	8	0.796196
Cre02.g117813_4532.1	3228	50.4062	33.3136	30	0.900534
Cre02.g085850_4532.1	3171	49.5156	32.725	34	1.03896
Cre02.g077600_4532.1	5820	90.9062	60.0801	48	0.798933
Cre09.g391171_4532.1	1446	22.5625	14.9116	12	0.804743
Cre02.g800240_4532.1	591	9.20312	6.08236	13	2.13733
Cre02.g078600_4532.1	1137	17.7344	11.7207	16	1.36511
Cre02.g114050_4532.1	2718	42.4375	28.047	21	0.748743
Cre02.g115650_4532.1	1485	23.1719	15.3143	13	0.848878
Cre02.g113400_4532.1	924	14.4062	9.52112	8	0.840238
Cre02.g119000_4532.1	1590	24.8125	16.3986	26	1.5855
Cre02.g108200_4532.1	1407	21.9531	14.5089	11	0.758157
Cre02.g094150_4532.1	3309	51.6719	34.15	35	1.02489
Cre09.g392282_4532.1	10437	163.047	107.758	131	1.21569
Cre02.g089150_4532.1	2409	37.6094	24.8561	35	1.4081
Cre02.g085150_4532.1	4869	76.0469	50.2595	64	1.27339
Cre09.g390763_4532.1	642	10	6.60902	6	0.907851
Cre02.g141400_4532.1	1833	28.6094	18.908	23	1.21642
Cre02.g147800_4532.1	1668	26.0312	17.2041	25	1.45314
Cre02.g113750_4532.1	1758	27.4375	18.1335	25	1.37866
Cre09.g388393_4532.1	2091	32.6406	21.5722	23	1.06618
Cre02.g091750_4532.1	2244	35.0312	23.1522	23	0.993425
Cre02.g077750_4532.1	2604	40.6562	26.8698	22	0.818763
Cre02.g088500_4532.1	1524	23.7812	15.7171	17	1.08163
Cre02.g104400_4532.1	3603	56.2656	37.1861	33	0.88743
Cre02.g146600_4532.1	1461	22.7969	15.0665	9	0.597352
Cre02.g096601_4532.1	1083	16.8906	11.163	11	0.985394
Cre02.g142352_4532.1	3384	52.8438	34.9245	25	0.715829
Cre02.g083850_4532.1	1233	19.2344	12.712	9	0.707991
Cre02.g111200_4532.1	2703	42.2031	27.8921	46	1.64921
Cre02.g119400_4532.1	1467	22.8906	15.1285	22	1.45421
Cre02.g118050_4532.1	1017	15.8594	10.4815	11	1.04947
Cre02.g105050_4532.1	1314	20.5	13.5485	13	0.959517
Cre09.g392060_4532.1	1572	24.5312	16.2127	19	1.17192
Cre09.g388949_4532.1	2088	32.5938	21.5413	19	0.882028
Cre09.g389950_4532.1	1746	27.25	18.0096	27	1.4992
Cre02.g087200_4532.1	5430	84.8125	56.0527	50	0.892017
Cre02.g113652_4532.1	1128	17.5938	11.6277	15	1.29002
Cre02.g073400_4532.1	2553	39.8594	26.3431	22	0.835132
Cre02.g097850_4532.1	3933	61.4219	40.5938	34	0.837566
Cre02.g143200_4532.1	3495	54.5781	36.0708	16	0.443572
Cre02.g092400_4532.1	1614	25.1875	16.6465	22	1.3216
Cre02.g095550_4532.1	31917	498.672	329.573	318	0.964885
Cre09.g392319_4532.1	2856	44.5938	29.4721	26	0.882191
Cre02.g088250_4532.1	1962	30.625	20.2401	18	0.889323
Cre02.g088400_4532.1	1593	24.8594	16.4296	14	0.85212
Cre02.g093500_4532.1	2943	45.9531	30.3705	39	1.28414
Cre02.g113950_4532.1	1320	20.5938	13.6104	9	0.661257
Cre02.g108950_4532.1	3015	47.0781	31.114	22	0.707077
Cre02.g146850_4532.1	2874	44.875	29.658	25	0.842944
Cre09.g388650_4532.1	2082	32.5	21.4793	32	1.48981
Cre02.g098500_4532.1	1305	20.3594	13.4555	16	1.1891
Cre09.g386986_4532.1	768	11.9688	7.91017	1	0.12642
Cre02.g146050_4532.1	1473	22.9844	15.1904	15	0.987465
Cre02.g080100_4532.1	3078	48.0625	31.7646	28	0.881485
Cre02.g145000_4532.1	948	14.7812	9.76895	9	0.921286
Cre09.g389550_4532.1	1266	19.75	13.0528	19	1.45563
Cre09.g389282_4532.1	861	13.4219	8.87054	9	1.01459
Cre02.g101950_4532.1	2475	38.6406	25.5377	12	0.469894
Cre02.g118200_4532.1	1077	16.7969	11.1011	12	1.08098
Cre02.g144850_4532.1	921	14.3594	9.49014	8	0.842981
Cre02.g109400_4532.1	1113	17.3594	11.4728	12	1.04595
Cre02.g114350_4532.1	1341	20.9219	13.8273	12	0.867848
Cre02.g107050_4532.1	12558	196.188	129.661	176	1.35739
Cre02.g118950_4532.1	318	4.9375	3.2632	4	1.22579
Cre02.g116350_4532.1	972	15.1562	10.0168	14	1.39765
Cre02.g081350_4532.1	1578	24.625	16.2747	9	0.553005
Cre02.g086400_4532.1	1272	19.8438	13.1148	22	1.6775
Cre02.g108800_4532.1	5133	80.1719	52.9857	33	0.622809
Cre02.g117200_4532.1	1854	28.9375	19.1248	14	0.732032
Cre09.g389000_4532.1	810	12.625	8.34388	9	1.07863
Cre02.g075650_4532.1	1254	19.5625	12.9289	18	1.39223
Cre02.g146450_4532.1	5802	90.625	59.8942	78	1.3023
Cre02.g087551_4532.1	6639	103.703	68.5376	51	0.744117
Cre02.g093300_4532.1	2307	36.0156	23.8028	26	1.09231
Cre02.g142650_4532.1	3018	47.125	31.145	21	0.674266
Cre02.g112800_4532.1	2622	40.9375	27.0557	29	1.07186
Cre02.g100600_4532.1	2520	39.3438	26.0024	20	0.769161
Cre02.g118650_4532.1	4155	64.8906	42.8863	20	0.466349
Cre09.g390467_4532.1	1692	26.4062	17.4519	19	1.0887
Cre02.g111300_4532.1	1110	17.3125	11.4419	9	0.786585
Cre02.g076750_4532.1	834	13	8.59172	8	0.931129
Cre09.g390949_4532.1	516	8.03125	5.30787	7	1.3188
Cre02.g116400_4532.1	885	13.7969	9.11838	4	0.438674
Cre02.g100200_4532.1	594	9.25	6.11334	9	1.47219
Cre02.g144900_4532.1	2037	31.7969	21.0146	21	0.999305
Cre02.g090100_4532.1	1353	21.1094	13.9512	13	0.931818
Cre02.g092500_4532.1	3606	56.3125	37.217	37	0.994169
Cre09.g391467_4532.1	630	9.8125	6.4851	12	1.8504
Cre09.g390208_4532.1	4017	62.7344	41.4613	47	1.13359
Cre02.g115100_4532.1	1917	29.9219	19.7754	24	1.21363
Cre02.g111550_4532.1	6666	104.125	68.8164	60	0.871885
Cre02.g080500_4532.1	2220	34.6562	22.9044	21	0.916855
Cre02.g113626_4532.1	2709	42.2969	27.9541	20	0.715459
Cre02.g101750_4532.1	2127	33.2031	21.944	32	1.45826
Cre02.g106600_4532.1	453	7.04688	4.65729	6	1.2883
Cre02.g115450_4532.1	6852	107.031	70.7371	92	1.30059
Cre09.g390801_4532.1	3345	52.2344	34.5218	30	0.869016
Cre02.g076550_4532.1	1473	22.9844	15.1904	21	1.38245
Cre02.g097100_4532.1	1137	17.7344	11.7207	12	1.02383
Cre02.g095750_4532.1	2073	32.3594	21.3864	22	1.02869
Cre02.g112200_4532.1	9030	141.062	93.2285	114	1.2228
Cre02.g079850_4532.1	2898	45.25	29.9058	47	1.5716
Cre02.g100750_4532.1	1734	27.0625	17.8857	12	0.670929
Cre09.g388319_4532.1	1686	26.3125	17.39	19	1.09258
Cre09.g387900_4532.1	7485	116.922	77.2739	79	1.02234
Cre02.g098850_4532.1	1530	23.875	15.779	17	1.07738
Cre02.g146150_4532.1	4131	64.5156	42.6385	39	0.914667
Cre02.g800242_4532.1	459	7.14062	4.71925	3	0.635694
Cre02.g143050_4532.1	330	5.125	3.38712	2	0.590472
Cre02.g147650_4532.1	1353	21.1094	13.9512	10	0.716783
Cre09.g389450_4532.1	6726	105.062	69.436	70	1.00812
Cre02.g104250_4532.1	6540	102.156	67.5152	90	1.33303
Cre02.g146650_4532.1	4842	75.625	49.9807	42	0.840324
Cre09.g387650_4532.1	2634	41.125	27.1796	19	0.699054
Cre02.g140900_4532.1	1917	29.9219	19.7754	26	1.31476
Cre02.g116050_4532.1	6639	103.703	68.5376	72	1.05052
Cre09.g389356_4532.1	1779	27.7656	18.3504	20	1.0899
Cre02.g084550_4532.1	894	13.9375	9.21132	7	0.759935
Cre02.g108750_4532.1	3078	48.0625	31.7646	30	0.944448
Cre02.g074100_4532.1	429	6.67188	4.40945	4	0.907142
Cre02.g144400_4532.1	780	12.1562	8.03409	10	1.2447
Cre09.g387504_4532.1	666	10.375	6.85686	6	0.875037
Cre09.g387100_4532.1	978	15.25	10.0788	13	1.28984
Cre02.g141701_4532.1	1998	31.1875	20.6119	25	1.21289
Cre02.g144050_4532.1	2154	33.625	22.2228	22	0.989973
Cre02.g109000_4532.1	2391	37.3281	24.6702	19	0.770159
Cre02.g112950_4532.1	885	13.7969	9.11838	11	1.20635
Cre02.g115800_4532.1	894	13.9375	9.21132	15	1.62843
Cre02.g101200_4532.1	1860	29.0312	19.1868	21	1.0945
Cre02.g075700_4532.1	603	9.39062	6.20628	5	0.805635
Cre02.g108050_4532.1	780	12.1562	8.03409	7	0.871288
Cre02.g092200_4532.1	2931	45.7656	30.2466	21	0.694293
Cre02.g090500_4532.1	3771	58.8906	38.9209	33	0.847873
Cre02.g083065_4532.1	1737	27.1094	17.9166	18	1.00465
Cre02.g107000_4532.1	1323	20.6406	13.6414	17	1.2462
Cre02.g082350_4532.1	741	11.5469	7.63135	5	0.655192
Cre02.g146000_4532.1	2568	40.0938	26.498	35	1.32085
Cre02.g074758_4532.1	4914	76.75	50.7242	56	1.10401
Cre02.g141800_4532.1	3030	47.3125	31.2689	21	0.671593
Cre02.g109600_4532.1	1023	15.9531	10.5434	12	1.13815
Cre02.g101050_4532.1	1824	28.4688	18.815	21	1.11613
Cre02.g106750_4532.1	1341	20.9219	13.8273	6	0.433924
Cre09.g390000_4532.1	4962	77.5	51.2199	58	1.13237
Cre02.g085200_4532.1	957	14.9219	9.86189	8	0.811203
Cre09.g389100_4532.1	471	7.32812	4.84317	4	0.825905
Cre02.g077550_4532.1	2478	38.6875	25.5686	12	0.469325
Cre02.g141350_4532.1	1071	16.7031	11.0391	7	0.634108
Cre02.g141250_4532.1	1611	25.1406	16.6155	20	1.2037
Cre02.g092000_4532.1	2157	33.6719	22.2538	24	1.07847
Cre02.g088000_4532.1	924	14.4062	9.52112	6	0.630178
Cre09.g388355_4532.1	1722	26.875	17.7617	14	0.788211
Cre02.g081150_4532.1	1842	28.75	19.0009	19	0.999951
Cre02.g109100_4532.1	4614	72.0625	47.6262	66	1.38579
Cre02.g098200_4532.1	2349	36.6719	24.2365	20	0.825201
Cre02.g083500_4532.1	2265	35.3594	23.3691	23	0.984207
Cre09.g386949_4532.1	795	12.3906	8.18899	4	0.488461
Cre02.g094350_4532.1	2304	35.9688	23.7718	28	1.17787
Cre02.g088100_4532.1	1650	25.75	17.0182	22	1.29273
Cre02.g115300_4532.1	4611	72.0156	47.5953	41	0.86143
Cre02.g116850_4532.1	1371	21.3906	14.1371	9	0.636623
Cre02.g104350_4532.1	1431	22.3281	14.7567	18	1.21979
Cre02.g073500_4532.1	1509	23.5469	15.5622	17	1.09239
Cre02.g095294_4532.1	1245	19.4219	12.836	14	1.09069
Cre02.g082825_4532.1	1560	24.3438	16.0888	19	1.18094
Cre02.g088700_4532.1	1425	22.2344	14.6947	11	0.748567
Cre02.g103850_4532.1	756	11.7812	7.78625	6	0.770589
Cre02.g800262_4532.1	1254	19.5625	12.9289	14	1.08285
Cre02.g086550_4532.1	1755	27.3906	18.1025	22	1.2153
Cre02.g099950_4532.1	1080	16.8438	11.1321	26	2.3356
Cre02.g105287_4532.1	1146	17.875	11.8136	10	0.846481
Cre02.g110700_4532.1	9849	153.859	101.686	93	0.914581
Cre09.g391949_4532.1	1620	25.2812	16.7084	17	1.01745
Cre02.g107100_4532.1	8904	139.094	91.9273	105	1.14221
Cre02.g075400_4532.1	660	10.2812	6.7949	7	1.03018
Cre02.g098350_4532.1	2334	36.4375	24.0816	34	1.41187
Cre02.g090900_4532.1	1167	18.2031	12.0305	20	1.66244
Cre02.g800161_4532.1	3432	53.5938	35.4202	10	0.282325
Cre02.g143000_4532.1	1233	19.2344	12.712	19	1.49465
Cre02.g079700_4532.1	1119	17.4531	11.5348	17	1.4738
Cre02.g076850_4532.1	1440	22.4688	14.8496	15	1.01013
Cre02.g078150_4532.1	8772	137.031	90.5642	80	0.883351
Cre02.g083550_4532.1	1944	30.3438	20.0542	17	0.847701
Cre02.g101100_4532.1	972	15.1562	10.0168	11	1.09816
Cre02.g077100_4532.1	1440	22.4688	14.8496	21	1.41418
Cre02.g111800_4532.1	1323	20.6406	13.6414	14	1.02629
Cre02.g102750_4532.1	2274	35.5	23.462	20	0.852442
Cre02.g143350_4532.1	3708	57.9062	38.2703	42	1.09746
Cre09.g387282_4532.1	1344	20.9688	13.8583	7	0.505113
Cre09.g390060_4532.1	3513	54.8594	36.2567	38	1.04808
Cre02.g147900_4532.1	1821	28.4219	18.7841	20	1.06473
Cre09.g389467_4532.1	5250	82	54.1939	63	1.16249
Cre02.g800214_4532.1	933	14.5469	9.61406	7	0.728101
Cre02.g143400_4532.1	3741	58.4219	38.6111	38	0.984172
Cre02.g101800_4532.1	675	10.5156	6.9498	8	1.15111
Cre09.g390023_4532.1	3699	57.7656	38.1774	56	1.46684
Cre02.g082450_4532.1	2661	41.5469	27.4584	18	0.655537
Cre02.g104550_4532.1	1455	22.7031	15.0045	17	1.13299
Cre09.g388245_4532.1	1044	16.2812	10.7603	16	1.48695
Cre02.g098950_4532.1	813	12.6719	8.37486	13	1.55226
Cre02.g085100_4532.1	2643	41.2656	27.2725	35	1.28334
Cre02.g800185_4532.1	786	12.25	8.09605	14	1.72924
Cre02.g078200_4532.1	2085	32.5469	21.5103	27	1.25521
Cre09.g388541_4532.1	1263	19.7031	13.0218	18	1.38229
Cre02.g076400_4532.1	528	8.21875	5.43179	5	0.920507
Cre02.g097450_4532.1	585	9.10938	6.0204	6	0.996611
Cre02.g115550_4532.1	765	11.9219	7.87919	11	1.39608
Cre02.g800264_4532.1	1530	23.875	15.779	24	1.52101
Cre09.g390100_4532.1	819	12.7656	8.43682	9	1.06675
Cre02.g146950_4532.1	1875	29.2656	19.3417	14	0.723825
Cre02.g144000_4532.1	975	15.2031	10.0478	8	0.796196
Cre02.g142900_4532.1	3669	57.2969	37.8676	26	0.686603
Cre09.g389300_4532.1	3342	52.1875	34.4908	51	1.47865
Cre02.g112850_4532.1	1569	24.4844	16.1818	20	1.23596
Cre02.g091000_4532.1	3459	54.0156	35.699	26	0.728311
Cre02.g094750_4532.1	1689	26.3594	17.421	14	0.80363
Cre02.g085000_4532.1	4320	67.4688	44.5902	54	1.21103
Cre02.g105500_4532.1	1614	25.1875	16.6465	18	1.08131
Cre02.g087950_4532.1	2937	45.8594	30.3085	22	0.725868
Cre09.g390319_4532.1	7143	111.578	73.7422	78	1.05774
Cre09.g392208_4532.1	3888	60.7188	40.1291	45	1.12138
Cre02.g093600_4532.1	879	13.7031	9.05642	7	0.772932
Cre02.g146200_4532.1	1059	16.5156	10.9152	10	0.916153
Cre09.g388763_4532.1	1524	23.7812	15.7171	17	1.08163
Cre02.g147302_4532.1	1404	21.9062	14.4779	13	0.897922
Cre09.g387200_4532.1	3420	53.4062	35.2963	35	0.991606
Cre02.g114650_4532.1	996	15.5312	10.2646	10	0.974219
Cre02.g100300_4532.1	2421	37.7969	24.98	25	1.0008
Cre02.g079050_4532.1	2187	34.1406	22.5636	19	0.842064
Cre09.g387208_4532.1	2508	39.1562	25.8784	29	1.12062
Cre02.g104450_4532.1	1836	28.6562	18.939	26	1.37283
Cre02.g078507_4532.1	684	10.6562	7.04273	6	0.851942
Cre02.g103950_4532.1	1731	27.0156	17.8547	24	1.34419
Cre02.g118450_4532.1	2940	45.9062	30.3395	28	0.922889
Cre02.g144100_4532.1	2166	33.8125	22.3467	15	0.671239
Cre02.g117050_4532.1	4620	72.1562	47.6882	58	1.21623
Cre02.g093401_4532.1	2490	38.875	25.6926	35	1.36226
Cre02.g073700_4532.1	1197	18.6719	12.3403	15	1.21553
Cre02.g120250_4532.1	2265	35.3594	23.3691	18	0.770249
Cre02.g095400_4532.1	1074	16.75	11.0701	6	0.542
Cre02.g076250_4532.1	2331	36.3906	24.0506	33	1.37211
Cre02.g075600_4532.1	6390	99.8125	65.9663	56	0.848919
Cre02.g096450_4532.1	645	10.0469	6.64	9	1.35542
Cre02.g083750_4532.1	5118	79.9375	52.8308	45	0.851775
Cre02.g078350_4532.1	3105	48.4844	32.0434	29	0.905022
Cre09.g390282_4532.1	1239	19.3281	12.774	16	1.25255
Cre02.g076350_4532.1	1515	23.6406	15.6241	20	1.28007
Cre02.g098150_4532.1	1593	24.8594	16.4296	11	0.669523
Cre09.g389838_4532.1	5208	81.3438	53.7602	68	1.26488
Cre02.g119651_4532.1	2661	41.5469	27.4584	23	0.837631
Cre02.g119800_4532.1	8217	128.359	84.8329	68	0.801575
Cre02.g147750_4532.1	3393	52.9844	35.0175	28	0.799601
Cre02.g079150_4532.1	1926	30.0625	19.8684	21	1.05696
Cre02.g111000_4532.1	972	15.1562	10.0168	20	1.99665
Cre09.g388282_4532.1	1137	17.7344	11.7207	12	1.02383
Cre02.g098650_4532.1	1536	23.9688	15.841	16	1.01004
Cre09.g391282_4532.1	1569	24.4844	16.1818	28	1.73034
Cre09.g389615_4532.1	2949	46.0469	30.4325	30	0.985789
Cre02.g081200_4532.1	1098	17.125	11.3179	10	0.883553
Cre02.g085900_4532.1	990	15.4375	10.2027	13	1.27418
Cre02.g074200_4532.1	1077	16.7969	11.1011	5	0.450406
Cre02.g083000_4532.1	1926	30.0625	19.8684	13	0.654307
Cre02.g088050_4532.1	1059	16.5156	10.9152	12	1.09938
Cre02.g112050_4532.1	2754	43	28.4188	27	0.950076
Cre09.g390050_4532.1	498	7.75	5.12199	7	1.36666
Cre02.g096700_4532.1	2013	31.4219	20.7668	15	0.722308
Cre02.g104850_4532.1	1059	16.5156	10.9152	9	0.824538
Cre02.g081500_4532.1	1143	17.8281	11.7826	10	0.848706
Cre02.g085600_4532.1	816	12.7188	8.40584	11	1.30861
Cre09.g387050_4532.1	1425	22.2344	14.6947	11	0.748567
Cre02.g144300_4532.1	1218	19	12.5571	20	1.59272
Cre09.g388689_4532.1	3219	50.2656	33.2206	45	1.35458
Cre02.g119050_4532.1	1683	26.2656	17.359	19	1.09453
Cre02.g099750_4532.1	8964	140.031	92.5469	91	0.983285
Cre02.g103150_4532.1	1098	17.125	11.3179	15	1.32533
Cre09.g387300_4532.1	1914	29.875	19.7444	20	1.01294
Cre09.g392393_4532.1	1905	29.7344	19.6515	21	1.06862
Cre02.g089550_4532.1	2145	33.4844	22.1299	27	1.22007
Cre02.g083400_4532.1	2490	38.875	25.6926	18	0.700592
Cre02.g112100_4532.1	2508	39.1562	25.8784	18	0.69556
Cre02.g116750_4532.1	1710	26.6875	17.6378	12	0.680356
Cre02.g119950_4532.1	1431	22.3281	14.7567	12	0.81319
Cre09.g388467_4532.1	1329	20.7344	13.7034	16	1.16759
Cre02.g107700_4532.1	3834	59.875	39.5715	40	1.01083
Cre02.g085800_4532.1	4599	71.8281	47.4713	52	1.0954
Cre02.g119550_4532.1	411	6.39062	4.22358	4	0.947065
Cre02.g086650_4532.1	3612	56.4062	37.279	30	0.804743
Cre02.g094250_4532.1	1290	20.125	13.3006	14	1.05258
Cre02.g102700_4532.1	2571	40.1406	26.529	22	0.829281
Cre09.g392542_4532.1	5613	87.6719	57.9425	98	1.69133
Cre09.g391652_4532.1	2688	41.9688	27.7372	37	1.33395
Cre02.g084300_4532.1	876	13.6562	9.02544	10	1.10798
Cre02.g083450_4532.1	2211	34.5156	22.8114	16	0.701403
Cre02.g110050_4532.1	4332	67.6562	44.7141	41	0.916936
Cre02.g079650_4532.1	1923	30.0156	19.8374	26	1.31066
Cre09.g390986_4532.1	2208	34.4688	22.7805	24	1.05353
Cre02.g145650_4532.1	6144	95.9688	63.4259	62	0.977518
Cre02.g106400_4532.1	3123	48.7656	32.2293	42	1.30316
Cre02.g145200_4532.1	2277	35.5469	23.493	24	1.02158
Cre02.g088850_4532.1	675	10.5156	6.9498	7	1.00722
Cre02.g110200_4532.1	3336	52.0938	34.4289	34	0.987544
Cre09.g387060_4532.1	2208	34.4688	22.7805	27	1.18523
Cre02.g082050_4532.1	1806	28.1875	18.6292	14	0.75151
Cre02.g120150_4532.1	558	8.6875	5.74158	9	1.56751
Cre02.g114900_4532.1	2529	39.4844	26.0953	20	0.766422
Cre02.g111650_4532.1	2433	37.9844	25.1039	22	0.876356
Cre02.g091250_4532.1	657	10.2344	6.76392	4	0.591373
Cre02.g099000_4532.1	810	12.625	8.34388	13	1.55803
Cre02.g145350_4532.1	2865	44.7344	29.565	44	1.48824
Cre02.g104725_4532.1	3408	53.2188	35.1724	39	1.10883
Cre09.g387950_4532.1	2880	44.9688	29.7199	39	1.31225
Cre02.g081850_4532.1	1827	28.5156	18.846	25	1.32654
Cre02.g084900_4532.1	1995	31.1406	20.5809	20	0.971775
Cre02.g099800_4532.1	1332	20.7812	13.7344	14	1.01934
Cre02.g096200_4532.1	876	13.6562	9.02544	13	1.44037
Cre02.g089900_4532.1	1029	16.0469	10.6054	12	1.1315
Cre02.g078912_4532.1	1086	16.9375	11.194	5	0.446667
Cre02.g075350_4532.1	1446	22.5625	14.9116	15	1.00593
Cre09.g389060_4532.1	2766	43.1875	28.5427	30	1.05106
Cre02.g089608_4532.1	5109	79.7969	52.7379	37	0.701583
Cre09.g389245_4532.1	4299	67.1406	44.3734	62	1.39723
Cre02.g087000_4532.1	6729	105.109	69.467	54	0.777348
Cre02.g101000_4532.1	1032	16.0938	10.6364	6	0.564101
Cre02.g144002_4532.1	2400	37.4688	24.7632	11	0.444208
Cre02.g108350_4532.1	4137	64.6094	42.7005	66	1.54565
Cre02.g114500_4532.1	2889	45.1094	29.8129	23	0.771479
Cre02.g115508_4532.1	3558	55.5625	36.7214	35	0.953124
Cre02.g109200_4532.1	1182	18.4375	12.1854	11	0.902721
Cre02.g116600_4532.1	1725	26.9219	17.7927	22	1.23646
Cre02.g105200_4532.1	1389	21.6719	14.323	26	1.81526
Cre02.g143900_4532.1	1311	20.4531	13.5175	3	0.221934
Cre02.g089950_4532.1	408	6.34375	4.1926	8	1.90813
Cre02.g800157_4532.1	693	10.7969	7.13567	15	2.10211
Cre02.g146300_4532.1	8868	138.531	91.5555	112	1.2233
Cre09.g387541_4532.1	2670	41.6875	27.5513	32	1.16147
Cre09.g391023_4532.1	948	14.7812	9.76895	12	1.22838
Cre02.g108250_4532.1	2325	36.2969	23.9887	22	0.9171
Cre02.g141550_4532.1	855	13.3281	8.80858	7	0.79468
Cre02.g078950_4532.1	2673	41.7344	27.5823	23	0.833867
Cre02.g104600_4532.1	642	10	6.60902	7	1.05916
Cre02.g077250_4532.1	1974	30.8125	20.364	15	0.736593
Cre02.g117550_4532.1	699	10.8906	7.19763	3	0.416804
Cre02.g087050_4532.1	1740	27.1562	17.9476	21	1.17007
Cre09.g388900_4532.1	1566	24.4375	16.1508	15	0.928747
Cre02.g078450_4532.1	2286	35.6875	23.5859	23	0.975158
Cre02.g090350_4532.1	3486	54.4375	35.9778	27	0.750462
Cre02.g075900_4532.1	939	14.6406	9.67601	14	1.44688
Cre02.g095500_4532.1	2067	32.2656	21.3244	16	0.750314
Cre02.g144250_4532.1	2028	31.6562	20.9217	9	0.430176
Cre02.g082500_4532.1	420	6.53125	4.31651	2	0.463337
Cre09.g388200_4532.1	693	10.7969	7.13567	7	0.980987
Cre02.g091150_4532.1	3135	48.9531	32.3532	68	2.1018
Cre02.g094100_4532.1	1407	21.9531	14.5089	14	0.964928
Cre02.g094450_4532.1	3435	53.6406	35.4512	16	0.451325
Cre02.g109683_4532.1	1551	24.2031	15.9959	15	0.937741
Cre02.g081300_4532.1	1515	23.6406	15.6241	3	0.192011
Cre02.g099050_4532.1	5226	81.625	53.9461	44	0.815629
Cre02.g091900_4532.1	3330	52	34.3669	29	0.843835
Cre02.g800172_4532.1	300	4.65625	3.07732	2	0.649915
Cre02.g142351_4532.1	2775	43.3281	28.6356	22	0.768274
Cre09.g390430_4532.1	1326	20.6875	13.6724	15	1.0971
Cre02.g093450_4532.1	1113	17.3594	11.4728	6	0.522974
Cre02.g146500_4532.1	3720	58.0938	38.3943	29	0.755321
Cre02.g141900_4532.1	708	11.0312	7.29057	10	1.37163
Cre02.g078650_4532.1	1566	24.4375	16.1508	16	0.990664
Cre02.g073650_4532.1	1512	23.5938	15.5932	17	1.09022
Cre02.g102600_4532.1	3387	52.8906	34.9555	31	0.886842
Cre02.g082400_4532.1	3069	47.9219	31.6717	22	0.694627
Cre02.g146250_4532.1	1467	22.8906	15.1285	19	1.25591
Cre02.g107300_4532.1	1050	16.375	10.8223	19	1.75564
Cre09.g389949_4532.1	1278	19.9375	13.1767	12	0.910696
Cre02.g073450_4532.1	4893	76.4219	50.5074	62	1.22754
Cre02.g145550_4532.1	651	10.1406	6.70196	12	1.79052
Cre02.g112650_4532.1	516	8.03125	5.30787	8	1.5072
Cre02.g101900_4532.1	4413	68.9219	45.5506	40	0.878145
Cre09.g389150_4532.1	3864	60.3438	39.8813	46	1.15342
Cre02.g117900_4532.1	3393	52.9844	35.0175	39	1.11373
Cre02.g099650_4532.1	1041	16.2344	10.7293	19	1.77085
Cre02.g141000_4532.1	6711	104.828	69.2811	77	1.11141
Cre02.g074650_4532.1	2067	32.2656	21.3244	15	0.703419
Cre02.g076800_4532.1	1278	19.9375	13.1767	17	1.29015
Cre09.g388356_4532.1	3348	52.2812	34.5528	37	1.07083
Cre09.g388352_4532.1	2112	32.9688	21.7891	14	0.642523
Cre02.g096050_4532.1	1659	25.8906	17.1112	9	0.525973
Cre09.g388800_4532.1	1347	21.0156	13.8893	9	0.647983
Cre02.g110250_4532.1	921	14.3594	9.49014	10	1.05373
Cre02.g073200_4532.1	1893	29.5469	19.5276	20	1.02419
Cre02.g091200_4532.1	1920	29.9688	19.8064	10	0.504887
Cre02.g117350_4532.1	1695	26.4531	17.4829	14	0.800782
Cre02.g144005_4532.1	1002	15.625	10.3266	8	0.774699
Cre09.g388852_4532.1	3111	48.5781	32.1054	22	0.685244
Cre02.g089500_4532.1	1293	20.1719	13.3316	8	0.600077
Cre02.g092700_4532.1	1506	23.5	15.5312	27	1.73844
Cre02.g117781_4532.1	1194	18.625	12.3093	19	1.54355
Cre02.g080050_4532.1	1524	23.7812	15.7171	14	0.890751
Cre02.g082865_4532.1	699	10.8906	7.19763	10	1.38935
Cre02.g112500_4532.1	2997	46.7969	30.9281	20	0.64666
Cre09.g387689_4532.1	4917	76.7969	50.7552	39	0.768394
Cre09.g389900_4532.1	2058	32.125	21.2315	12	0.565199
Cre02.g144600_4532.1	1887	29.4531	19.4656	17	0.873335
Cre02.g118600_4532.1	1440	22.4688	14.8496	16	1.07747
Cre02.g116800_4532.1	3015	47.0781	31.114	78	2.50691
Cre02.g117300_4532.1	936	14.5938	9.64504	9	0.933123
Cre02.g141700_4532.1	2223	34.7031	22.9354	16	0.697613
Cre02.g109366_4532.1	2148	33.5312	22.1609	28	1.26349
Cre02.g082300_4532.1	1227	19.1406	12.6501	5	0.395255
Cre02.g141200_4532.1	1113	17.3594	11.4728	18	1.56892
Cre02.g107350_4532.1	14721	229.984	151.997	174	1.14476
Cre02.g120100_4532.1	558	8.6875	5.74158	9	1.56751
Cre02.g116450_4532.1	777	12.1094	8.00311	12	1.49942
Cre09.g391838_4532.1	1311	20.4531	13.5175	12	0.887738
Cre02.g800188_4532.1	8919	139.328	92.0822	64	0.695031
Cre02.g108400_4532.1	327	5.07812	3.35614	4	1.19184
Cre02.g104650_4532.1	3558	55.5625	36.7214	32	0.871428
Cre02.g092451_4532.1	651	10.1406	6.70196	9	1.34289
Cre02.g096500_4532.1	1689	26.3594	17.421	25	1.43505
Cre02.g094700_4532.1	1959	30.5781	20.2091	30	1.48448
Cre09.g389578_4532.1	957	14.9219	9.86189	6	0.608402
Cre02.g113200_4532.1	1149	17.9219	11.8446	13	1.09755
Cre02.g094600_4532.1	7884	123.156	81.3942	116	1.42516
Cre02.g118400_4532.1	1932	30.1562	19.9303	17	0.852972
Cre02.g120050_4532.1	939	14.6406	9.67601	5	0.516742
Cre02.g081176_4532.1	1236	19.2812	12.743	10	0.784744
Cre02.g082600_4532.1	1440	22.4688	14.8496	7	0.471392
Cre09.g391541_4532.1	2301	35.9219	23.7408	19	0.800309
Cre09.g387550_4532.1	1977	30.8594	20.395	16	0.784505
Cre02.g098050_4532.1	1902	29.6875	19.6205	13	0.662572
Cre02.g091550_4532.1	717	11.1719	7.38351	5	0.677185
Cre02.g113550_4532.1	1077	16.7969	11.1011	12	1.08098
Cre02.g147700_4532.1	1797	28.0469	18.5362	12	0.647381
Cre02.g092350_4532.1	1488	23.2188	15.3453	15	0.977497
Cre02.g107600_4532.1	1140	17.7812	11.7517	11	0.936038
Cre02.g099400_4532.1	2901	45.2969	29.9368	25	0.835093
Cre02.g110800_4532.1	6273	97.9844	64.758	79	1.21993
Cre02.g108150_4532.1	2298	35.875	23.7099	14	0.590472
Cre02.g115200_4532.1	444	6.90625	4.56435	4	0.876356
Cre09.g388171_4532.1	825	12.8594	8.49878	3	0.352992
Cre02.g144800_4532.1	1881	29.3594	19.4037	21	1.08227
Cre02.g073850_4532.1	630	9.8125	6.4851	3	0.462599
Cre02.g096150_4532.1	657	10.2344	6.76392	8	1.18275
Cre02.g120350_4532.1	3615	56.4531	37.31	33	0.884482
Cre02.g084500_4532.1	4008	62.5938	41.3683	46	1.11196
Cre09.g389650_4532.1	6957	108.672	71.8214	76	1.05818
Cre02.g097000_4532.1	1608	25.0938	16.5845	25	1.50743
Cre09.g389801_4532.1	711	11.0781	7.32155	11	1.50241
Cre02.g800223_4532.1	234	3.625	2.39577	4	1.66961
Cre02.g074250_4532.1	5100	79.6562	52.645	44	0.835788
Cre02.g092250_4532.1	1500	23.4062	15.4692	21	1.35753
Cre02.g084600_4532.1	1161	18.1094	11.9685	14	1.16974
Cre02.g110950_4532.1	1677	26.1719	17.297	22	1.27189
Cre09.g392616_4532.1	897	13.9844	9.2423	11	1.19018
Cre09.g390912_4532.1	5073	79.2344	52.3661	67	1.27945
Cre02.g113050_4532.1	1008	15.7188	10.3885	11	1.05886
Cre02.g102350_4532.1	921	14.3594	9.49014	10	1.05373
Cre02.g076100_4532.1	7467	116.641	77.088	44	0.570776
Cre02.g142601_4532.1	2094	32.6875	21.6032	14	0.648051
Cre09.g391097_4532.1	450	7	4.62631	3	0.648465
Cre02.g113700_4532.1	1131	17.6406	11.6587	8	0.686182
Cre02.g144252_4532.1	5613	87.6719	57.9425	39	0.673081
Cre02.g073550_4532.1	1053	16.4219	10.8532	8	0.737107
Cre02.g146700_4532.1	525	8.17188	5.40081	8	1.48126
Cre02.g117250_4532.1	1821	28.4219	18.7841	26	1.38415
Cre02.g144006_4532.1	3513	54.8594	36.2567	27	0.744691
Cre02.g076466_4532.1	516	8.03125	5.30787	11	2.0724
Cre02.g088651_4532.1	2391	37.3281	24.6702	20	0.810694
Cre02.g082900_4532.1	2463	38.4531	25.4137	21	0.826325
Cre02.g075150_4532.1	4851	75.7656	50.0736	53	1.05844
Cre02.g118801_4532.1	2448	38.2188	25.2588	29	1.14811
Cre02.g086300_4532.1	3435	53.6406	35.4512	33	0.930857
Cre02.g097800_4532.1	3978	62.125	41.0585	45	1.096
Cre02.g088350_4532.1	3648	56.9688	37.6507	31	0.823357
[truncated: 10,228 more rows]

[truncated: 8 more sheets: A. pro- 5 UTR, A. pro- Poly Up, A. Pro- InterORF, A. pro- Before Poly Down, A. pro-Poly Down, A. pro Monocistronic CDS, A. pro Monocistronic 5 UTR, Copy of A. Pro Monocistronic Su]
